# Supplementary material for: Identification of SNPs potentially related to immune responses and growth performance in Litopenaeus vannamei by RNA-seq analyses
Source: PeerJ. 2018 Jul 4;6:e5154. doi: 10.7717/peerj.5154 (PMC6035726; doi:10.7717/peerj.5154)
Supplement: Table S3 — BlastX hits for unigenes containing SNPs in GO for lower growth group. Biological Process, Molecular Function and Cellular Component annotation is shown at level 2. [file peerj-06-5154-s003.xlsx]

## Sheet: All_GO_Low_contigs
Locus_id	#Unigene	GO_annotation
Locus_10587.0|BlastHit|gi|48428025|sp|Q7YQM0.1|GDIA_PONPY	1502	GO:0005794:cellular_component:Golgi apparatus	GO:0005096:molecular_function:GTPase activator activity	GO:0005093:molecular_function:Rab GDP-dissociation inhibitor activity	GO:0050771:biological_process:negative regulation of axonogenesis	GO:0090315:biological_process:negative regulation of protein targeting to membrane	GO:0015031:biological_process:protein transport	GO:0032482:biological_process:Rab protein signal transduction	GO:0050790:biological_process:regulation of catalytic activity
Locus_11212.0|BlastHit|gi|1703189|sp|P00258.2|ADX_PIG	1602	GO:0005759:cellular_component:mitochondrial matrix	GO:0051537:molecular_function:2 iron, 2 sulfur cluster binding	GO:0009055:molecular_function:electron carrier activity	GO:0046872:molecular_function:metal ion binding	GO:0008203:biological_process:cholesterol metabolic process	GO:0042446:biological_process:hormone biosynthetic process	GO:0055114:biological_process:oxidation-reduction process	GO:0006694:biological_process:steroid biosynthetic process
Locus_11242.0|BlastHit|gi|182676483|sp|A4FV72.1|PPIE_BOVIN	1609	GO:0005681:cellular_component:spliceosomal complex	GO:0000166:molecular_function:nucleotide binding	GO:0003755:molecular_function:peptidyl-prolyl cis-trans isomerase activity	GO:0003723:molecular_function:RNA binding	GO:0006397:biological_process:mRNA processing	GO:0006457:biological_process:protein folding	GO:0008380:biological_process:RNA splicing
Locus_11343.0|BlastHit|gi|317373564|sp|Q8NHP7.4|EXD1_HUMAN	1635	GO:0008408:molecular_function:3'-5' exonuclease activity	GO:0003676:molecular_function:nucleic acid binding
Locus_11394.0|BlastHit|gi|3915912|sp|P07552.2|QCR10_BOVIN	1652	GO:0016021:cellular_component:integral component of membrane	GO:0005743:cellular_component:mitochondrial inner membrane	GO:0070469:cellular_component:respiratory chain	GO:0009055:molecular_function:electron carrier activity	GO:0008121:molecular_function:ubiquinol-cytochrome-c reductase activity
Locus_11411.0|BlastHit|gi|34222632|sp|Q9H936.1|GHC1_HUMAN	1659	GO:0016021:cellular_component:integral component of membrane	GO:0005743:cellular_component:mitochondrial inner membrane	GO:0005739:cellular_component:mitochondrion	GO:0005634:cellular_component:nucleus	GO:0005313:molecular_function:L-glutamate transmembrane transporter activity	GO:0015293:molecular_function:symporter activity	GO:0089711:biological_process:L-glutamate transmembrane transport	GO:0015813:biological_process:L-glutamate transport
Locus_11471.0|BlastHit|gi|75060961|sp|Q5EA68.3|S61A1_BOVIN	1679	GO:0030176:cellular_component:integral component of endoplasmic reticulum membrane	GO:0043022:molecular_function:ribosome binding	GO:0016049:biological_process:cell growth	GO:0007029:biological_process:endoplasmic reticulum organization	GO:0006620:biological_process:posttranslational protein targeting to membrane	GO:0045047:biological_process:protein targeting to ER	GO:0006614:biological_process:SRP-dependent cotranslational protein targeting to membrane
Locus_11477.0|BlastHit|gi|401332|sp|P31402.1|VATE_MANSE	1684	GO:0033178:cellular_component:proton-transporting two-sector ATPase complex, catalytic domain	GO:0046961:molecular_function:proton-transporting ATPase activity, rotational mechanism	GO:0015991:biological_process:ATP hydrolysis coupled proton transport
Locus_11501.0|BlastHit|gi|380877064|sp|D4ACN8.1|PLRKT_RAT	1695	GO:0005887:cellular_component:integral component of plasma membrane	GO:0005739:cellular_component:mitochondrion	GO:0006935:biological_process:chemotaxis	GO:0006954:biological_process:inflammatory response	GO:0010756:biological_process:positive regulation of plasminogen activation
Locus_11507.0|BlastHit|gi|81896794|sp|Q8BN59.1|LARP6_MOUSE	1698	GO:0005737:cellular_component:cytoplasm	GO:0005634:cellular_component:nucleus	GO:0030529:cellular_component:ribonucleoprotein complex	GO:0000166:molecular_function:nucleotide binding	GO:0003723:molecular_function:RNA binding	GO:0006417:biological_process:regulation of translation	GO:0006396:biological_process:RNA processing
Locus_11517.0|BlastHit|gi|73622120|sp|Q9NHD5.1|SAN_DROME	1701	GO:0008280:cellular_component:cohesin core heterodimer	GO:0005737:cellular_component:cytoplasm	GO:0031248:cellular_component:protein acetyltransferase complex	GO:0008080:molecular_function:N-acetyltransferase activity	GO:0046331:biological_process:lateral inhibition	GO:0008152:biological_process:metabolic process	GO:0007067:biological_process:mitotic nuclear division	GO:0007064:biological_process:mitotic sister chromatid cohesion	GO:0048812:biological_process:neuron projection morphogenesis
Locus_11547.0|BlastHit|gi|257096598|sp|Q6P298.2|NUBP1_DANRE	1711	GO:0005829:cellular_component:cytosol	GO:0051539:molecular_function:4 iron, 4 sulfur cluster binding	GO:0005524:molecular_function:ATP binding	GO:0051536:molecular_function:iron-sulfur cluster binding	GO:0046872:molecular_function:metal ion binding	GO:0016226:biological_process:iron-sulfur cluster assembly
Locus_11592.0|BlastHit|gi|74872851|sp|Q9W5R8.2|RL5_DROME	1727	GO:0022625:cellular_component:cytosolic large ribosomal subunit	GO:0005840:cellular_component:ribosome	GO:0008097:molecular_function:5S rRNA binding	GO:0003723:molecular_function:RNA binding	GO:0003735:molecular_function:structural constituent of ribosome	GO:0000027:biological_process:ribosomal large subunit assembly	GO:0006412:biological_process:translation
Locus_11594.0|BlastHit|gi|34925050|sp|O95478.1|NSA2_HUMAN	1728	GO:0005730:cellular_component:nucleolus	GO:0030529:cellular_component:ribonucleoprotein complex	GO:0044822:molecular_function:poly(A) RNA binding	GO:0006364:biological_process:rRNA processing
Locus_11819.0|BlastHit|gi|116248576|sp|Q32PA4.1|PHP14_BOVIN	1805	GO:0005829:cellular_component:cytosol	GO:0070062:cellular_component:extracellular vesicular exosome	GO:0019855:molecular_function:calcium channel inhibitor activity	GO:0008969:molecular_function:phosphohistidine phosphatase activity	GO:0004721:molecular_function:phosphoprotein phosphatase activity	GO:2000984:biological_process:negative regulation of ATP citrate synthase activity	GO:0051350:biological_process:negative regulation of lyase activity	GO:0050860:biological_process:negative regulation of T cell receptor signaling pathway	GO:0035971:biological_process:peptidyl-histidine dephosphorylation	GO:2000147:biological_process:positive regulation of cell motility	GO:2000249:biological_process:regulation of actin cytoskeleton reorganization
Locus_11876.0|BlastHit|gi|48427979|sp|P82119.1|CUO6_BLACR	1826	GO:0042302:molecular_function:structural constituent of cuticle
Locus_11908.0|BlastHit|gi|384950755|sp|G3V9R3.1|ST1D1_RAT	1840	GO:0005737:cellular_component:cytoplasm	GO:0008146:molecular_function:sulfotransferase activity	GO:0006584:biological_process:catecholamine metabolic process	GO:0006629:biological_process:lipid metabolic process
Locus_11908.0|BlastHit|gi|384950755|sp|G3V9R3.1|ST1D1_RAT	1841	GO:0005737:cellular_component:cytoplasm	GO:0008146:molecular_function:sulfotransferase activity	GO:0006584:biological_process:catecholamine metabolic process	GO:0006629:biological_process:lipid metabolic process
Locus_12008.0|BlastHit|gi|226693529|sp|P32865.2|GPRK1_DROME	1880	GO:0005524:molecular_function:ATP binding	GO:0001664:molecular_function:G-protein coupled receptor binding	GO:0004703:molecular_function:G-protein coupled receptor kinase activity	GO:0035091:molecular_function:phosphatidylinositol binding	GO:0004674:molecular_function:protein serine/threonine kinase activity	GO:0050254:molecular_function:rhodopsin kinase activity	GO:0007474:biological_process:imaginal disc-derived wing vein specification	GO:0016060:biological_process:metarhodopsin inactivation	GO:0007603:biological_process:phototransduction, visible light	GO:0006468:biological_process:protein phosphorylation	GO:0007165:biological_process:signal transduction	GO:0038032:biological_process:termination of G-protein coupled receptor signaling pathway
Locus_14858.0|BlastHit|gi|11387209|sp|Q9VEX9.1|SAP18_DROME	2359	GO:0071013:cellular_component:catalytic step 2 spliceosome	GO:0071011:cellular_component:precatalytic spliceosome	GO:0016580:cellular_component:Sin3 complex	GO:0003714:molecular_function:transcription corepressor activity	GO:0008134:molecular_function:transcription factor binding	GO:0006342:biological_process:chromatin silencing	GO:0000398:biological_process:mRNA splicing, via spliceosome	GO:0007275:biological_process:multicellular organismal development	GO:0045892:biological_process:negative regulation of transcription, DNA-templated	GO:0006351:biological_process:transcription, DNA-templated
Locus_14937.0|BlastHit|gi|74949008|sp|Q9W3T5.1|U640_DROME	2379	GO:0005576:cellular_component:extracellular region
Locus_14937.0|BlastHit|gi|74949008|sp|Q9W3T5.1|U640_DROME	2379	GO:0016021:cellular_component:integral component of membrane
Locus_14955.0|BlastHit|gi|5921936|sp|P81576.1|CUPA2_CANPG	2388	GO:0042302:molecular_function:structural constituent of cuticle
Locus_14966.0|BlastHit|gi|74871274|sp|Q9VW12.1|U389_DROME	2395	GO:0016021:cellular_component:integral component of membrane
Locus_15194.0|BlastHit|gi|73621844|sp|Q9DBE9.1|RRMJ3_MOUSE	2469	GO:0005730:cellular_component:nucleolus	GO:0030688:cellular_component:preribosome, small subunit precursor	GO:0044822:molecular_function:poly(A) RNA binding	GO:0008649:molecular_function:rRNA methyltransferase activity	GO:0000453:biological_process:enzyme-directed rRNA 2'-O-methylation
Locus_15231.0|BlastHit|gi|108860942|sp|Q3SZ12.1|RLP24_BOVIN	2478	GO:0005730:cellular_component:nucleolus	GO:0042254:biological_process:ribosome biogenesis
Locus_15262.0|BlastHit|gi|50400799|sp|Q9VZ23.1|RAN_DROME	2496	GO:0005938:cellular_component:cell cortex	GO:0005737:cellular_component:cytoplasm	GO:0005811:cellular_component:lipid particle	GO:0005875:cellular_component:microtubule associated complex	GO:0072686:cellular_component:mitotic spindle	GO:0005880:cellular_component:nuclear microtubule	GO:0005634:cellular_component:nucleus	GO:0005525:molecular_function:GTP binding	GO:0003924:molecular_function:GTPase activity	GO:0007015:biological_process:actin filament organization	GO:0007155:biological_process:cell adhesion	GO:0007049:biological_process:cell cycle	GO:0000132:biological_process:establishment of mitotic spindle orientation	GO:0006886:biological_process:intracellular protein transport	GO:0000212:biological_process:meiotic spindle organization	GO:0007067:biological_process:mitotic nuclear division	GO:0048812:biological_process:neuron projection morphogenesis	GO:0006913:biological_process:nucleocytoplasmic transport	GO:0008360:biological_process:regulation of cell shape	GO:0032880:biological_process:regulation of protein localization
Locus_15292.1|BlastHit|gi|75040217|sp|Q5E996.1|NOP16_BOVIN	2509	GO:0005730:cellular_component:nucleolus	GO:0044822:molecular_function:poly(A) RNA binding
Locus_15303.0|BlastHit|gi|75055245|sp|Q5REU4.1|SND1_PONAB	2513	GO:0042470:cellular_component:melanosome	GO:0005634:cellular_component:nucleus	GO:0016442:cellular_component:RISC complex	GO:0004518:molecular_function:nuclease activity	GO:0003676:molecular_function:nucleic acid binding	GO:0031047:biological_process:gene silencing by RNA	GO:0006355:biological_process:regulation of transcription, DNA-templated	GO:0006351:biological_process:transcription, DNA-templated
Locus_15315.0|BlastHit|gi|12229854|sp|O97725.1|NDUAC_BOVIN	2522	GO:0005747:cellular_component:mitochondrial respiratory chain complex I	GO:0009055:molecular_function:electron carrier activity	GO:0008137:molecular_function:NADH dehydrogenase (ubiquinone) activity	GO:0006979:biological_process:response to oxidative stress
Locus_15367.0|BlastHit|gi|74762123|sp|O95238.1|SPDEF_HUMAN	2538	GO:0005634:cellular_component:nucleus	GO:0043565:molecular_function:sequence-specific DNA binding	GO:0000981:molecular_function:sequence-specific DNA binding RNA polymerase II transcription factor activity	GO:0030154:biological_process:cell differentiation	GO:0060576:biological_process:intestinal epithelial cell development	GO:0060480:biological_process:lung goblet cell differentiation	GO:0007275:biological_process:multicellular organismal development	GO:0010454:biological_process:negative regulation of cell fate commitment	GO:0000122:biological_process:negative regulation of transcription from RNA polymerase II promoter	GO:0043065:biological_process:positive regulation of apoptotic process	GO:0010455:biological_process:positive regulation of cell fate commitment	GO:0045944:biological_process:positive regulation of transcription from RNA polymerase II promoter	GO:0006366:biological_process:transcription from RNA polymerase II promoter
Locus_15375.0|BlastHit|gi|6094094|sp|O57592.3|RL7A_FUGRU	2542	GO:0022625:cellular_component:cytosolic large ribosomal subunit	GO:0070062:cellular_component:extracellular vesicular exosome	GO:0016020:cellular_component:membrane	GO:0005634:cellular_component:nucleus	GO:0042788:cellular_component:polysomal ribosome	GO:0044822:molecular_function:poly(A) RNA binding	GO:0042254:biological_process:ribosome biogenesis
Locus_15375.0|BlastHit|gi|6094094|sp|O57592.3|RL7A_FUGRU	2542	GO:0005840:cellular_component:ribosome	GO:0003735:molecular_function:structural constituent of ribosome	GO:0051298:biological_process:centrosome duplication	GO:0051297:biological_process:centrosome organization	GO:0000022:biological_process:mitotic spindle elongation	GO:0007052:biological_process:mitotic spindle organization	GO:0042254:biological_process:ribosome biogenesis
Locus_15385.0|BlastHit|gi|119164|sp|P12261.3|EF1G_ARTSA	2545	GO:0003746:molecular_function:translation elongation factor activity
Locus_15409.0|BlastHit|gi|82245450|sp|Q90XG0.1|TPISB_DANRE	2561	GO:0004807:molecular_function:triose-phosphate isomerase activity	GO:0006094:biological_process:gluconeogenesis	GO:0006096:biological_process:glycolytic process	GO:0006098:biological_process:pentose-phosphate shunt
Locus_15421.0|BlastHit|gi|5921903|sp|O13085.1|COX6A_ONCMY	2563	GO:0005751:cellular_component:mitochondrial respiratory chain complex IV	GO:0004129:molecular_function:cytochrome-c oxidase activity
Locus_15447.0|BlastHit|gi|74869351|sp|Q9VJ33.1|NEDD8_DROME	2577	GO:0005634:cellular_component:nucleus	GO:0031386:molecular_function:protein tag	GO:0008283:biological_process:cell proliferation	GO:0022008:biological_process:neurogenesis	GO:0048812:biological_process:neuron projection morphogenesis	GO:0045116:biological_process:protein neddylation	GO:0031647:biological_process:regulation of protein stability	GO:0030162:biological_process:regulation of proteolysis	GO:0008589:biological_process:regulation of smoothened signaling pathway	GO:0051438:biological_process:regulation of ubiquitin-protein transferase activity	GO:0030431:biological_process:sleep
Locus_15521.0|BlastHit|gi|14423827|sp|Q9VQ62.1|NPC2_DROME	2600	GO:0005615:cellular_component:extracellular space	GO:0030882:molecular_function:lipid antigen binding	GO:0001530:molecular_function:lipopolysaccharide binding	GO:0070891:molecular_function:lipoteichoic acid binding	GO:0042834:molecular_function:peptidoglycan binding	GO:0045456:biological_process:ecdysteroid biosynthetic process	GO:0061057:biological_process:peptidoglycan recognition protein signaling pathway	GO:0055092:biological_process:sterol homeostasis	GO:0015918:biological_process:sterol transport	GO:0008039:biological_process:synaptic target recognition
Locus_15561.0|BlastHit|gi|110278815|sp|Q3SZF2.3|ARF4_BOVIN	2612	GO:0005829:cellular_component:cytosol	GO:0070062:cellular_component:extracellular vesicular exosome	GO:0005794:cellular_component:Golgi apparatus	GO:0032587:cellular_component:ruffle membrane	GO:0005525:molecular_function:GTP binding	GO:0031584:biological_process:activation of phospholipase D activity	GO:0016477:biological_process:cell migration	GO:0043066:biological_process:negative regulation of apoptotic process	GO:0045944:biological_process:positive regulation of transcription from RNA polymerase II promoter	GO:0006471:biological_process:protein ADP-ribosylation	GO:0015031:biological_process:protein transport	GO:2000377:biological_process:regulation of reactive oxygen species metabolic process	GO:0007264:biological_process:small GTPase mediated signal transduction	GO:0016192:biological_process:vesicle-mediated transport
Locus_15587.0|BlastHit|gi|41018133|sp|Q9CR88.1|RT14_MOUSE	2623	GO:0005763:cellular_component:mitochondrial small ribosomal subunit	GO:0005739:cellular_component:mitochondrion	GO:0031965:cellular_component:nuclear membrane	GO:0044822:molecular_function:poly(A) RNA binding	GO:0003735:molecular_function:structural constituent of ribosome	GO:0006412:biological_process:translation
Locus_16087.0|BlastHit|gi|296453054|sp|Q8IYX0.2|ZN679_HUMAN	2755	GO:0005634:cellular_component:nucleus	GO:0003677:molecular_function:DNA binding	GO:0046872:molecular_function:metal ion binding	GO:0006355:biological_process:regulation of transcription, DNA-templated	GO:0006351:biological_process:transcription, DNA-templated
Locus_16094.0|BlastHit|gi|12585498|sp|Q9U5N1.1|VATC_MANSE	2757	GO:0033180:cellular_component:proton-transporting V-type ATPase, V1 domain	GO:0015078:molecular_function:hydrogen ion transmembrane transporter activity	GO:0015991:biological_process:ATP hydrolysis coupled proton transport
Locus_16129.0|BlastHit|gi|6225489|sp|Q64625.1|GPX6_RAT	2765	GO:0005576:cellular_component:extracellular region	GO:0004602:molecular_function:glutathione peroxidase activity	GO:0006979:biological_process:response to oxidative stress
Locus_16428.0|BlastHit|gi|94730445|sp|P51523.2|ZNF84_HUMAN	2853	GO:0005634:cellular_component:nucleus	GO:0003677:molecular_function:DNA binding	GO:0046872:molecular_function:metal ion binding	GO:0006355:biological_process:regulation of transcription, DNA-templated	GO:0050896:biological_process:response to stimulus	GO:0006351:biological_process:transcription, DNA-templated	GO:0007601:biological_process:visual perception
Locus_16769.0|BlastHit|gi|47117842|sp|P29775.3|ETS4_DROME	2947	GO:0005634:cellular_component:nucleus	GO:0043565:molecular_function:sequence-specific DNA binding	GO:0000981:molecular_function:sequence-specific DNA binding RNA polymerase II transcription factor activity	GO:0030154:biological_process:cell differentiation	GO:0006357:biological_process:regulation of transcription from RNA polymerase II promoter	GO:0006366:biological_process:transcription from RNA polymerase II promoter
Locus_16772.0|BlastHit|gi|122135200|sp|Q27HK4.1|MTX1_PIG	2948	GO:0016021:cellular_component:integral component of membrane	GO:0005743:cellular_component:mitochondrial inner membrane	GO:0005741:cellular_component:mitochondrial outer membrane	GO:0006626:biological_process:protein targeting to mitochondrion
Locus_16874.0|BlastHit|gi|14917101|sp|O45405.2|EXL1_CAEEL	2976	GO:0015629:cellular_component:actin cytoskeleton	GO:0034707:cellular_component:chloride channel complex	GO:0070062:cellular_component:extracellular vesicular exosome	GO:0005794:cellular_component:Golgi apparatus	GO:0005815:cellular_component:microtubule organizing center	GO:0032420:cellular_component:stereocilium	GO:0032421:cellular_component:stereocilium bundle	GO:0005254:molecular_function:chloride channel activity	GO:0005247:molecular_function:voltage-gated chloride channel activity	GO:0060088:biological_process:auditory receptor cell stereocilium organization	GO:1902476:biological_process:chloride transmembrane transport	GO:0002024:biological_process:diet induced thermogenesis	GO:0050885:biological_process:neuromuscular process controlling balance	GO:0008104:biological_process:protein localization	GO:0007605:biological_process:sensory perception of sound
Locus_16994.0|BlastHit|gi|118573673|sp|Q498T4.1|RM02_RAT	3025	GO:0005739:cellular_component:mitochondrion	GO:0005840:cellular_component:ribosome	GO:0044822:molecular_function:poly(A) RNA binding	GO:0003735:molecular_function:structural constituent of ribosome	GO:0006412:biological_process:translation
Locus_17126.0|BlastHit|gi|62510804|sp|Q8HXQ9.1|NDUV1_MACFA	3071	GO:0005743:cellular_component:mitochondrial inner membrane	GO:0070469:cellular_component:respiratory chain	GO:0051539:molecular_function:4 iron, 4 sulfur cluster binding	GO:0010181:molecular_function:FMN binding	GO:0046872:molecular_function:metal ion binding	GO:0051287:molecular_function:NAD binding	GO:0008137:molecular_function:NADH dehydrogenase (ubiquinone) activity
Locus_17133.0|BlastHit|gi|81889667|sp|Q5U300.1|UBA1_RAT	3078	GO:0005737:cellular_component:cytoplasm	GO:0005829:cellular_component:cytosol	GO:0030057:cellular_component:desmosome	GO:0010008:cellular_component:endosome membrane	GO:0070062:cellular_component:extracellular vesicular exosome	GO:0000792:cellular_component:heterochromatin	GO:0005765:cellular_component:lysosomal membrane	GO:0005739:cellular_component:mitochondrion	GO:0005634:cellular_component:nucleus	GO:0030867:cellular_component:rough endoplasmic reticulum membrane	GO:0005524:molecular_function:ATP binding	GO:0044822:molecular_function:poly(A) RNA binding	GO:0004839:molecular_function:ubiquitin activating enzyme activity	GO:0004842:molecular_function:ubiquitin-protein transferase activity	GO:0006974:biological_process:cellular response to DNA damage stimulus	GO:0019941:biological_process:modification-dependent protein catabolic process	GO:0016567:biological_process:protein ubiquitination
Locus_17134.0|BlastHit|gi|82243463|sp|Q8JG64.1|PDIA3_CHICK	3079	GO:0005783:cellular_component:endoplasmic reticulum	GO:0005788:cellular_component:endoplasmic reticulum lumen	GO:0042470:cellular_component:melanosome	GO:0003756:molecular_function:protein disulfide isomerase activity	GO:0045454:biological_process:cell redox homeostasis	GO:0043065:biological_process:positive regulation of apoptotic process
Locus_17143.0|BlastHit|gi|13959554|sp|P82921.2|RT21_HUMAN	3083	GO:0005763:cellular_component:mitochondrial small ribosomal subunit	GO:0044822:molecular_function:poly(A) RNA binding	GO:0003735:molecular_function:structural constituent of ribosome	GO:0006412:biological_process:translation
Locus_17150.0|BlastHit|gi|172048427|sp|A9UMU8.1|CG059_XENTR	3087	GO:0005764:cellular_component:lysosome	GO:0071986:cellular_component:Ragulator complex	GO:0071230:biological_process:cellular response to amino acid stimulus	GO:0043547:biological_process:positive regulation of GTPase activity	GO:0032008:biological_process:positive regulation of TOR signaling	GO:0061462:biological_process:protein localization to lysosome	GO:0008361:biological_process:regulation of cell size
Locus_17166.0|BlastHit|gi|1168338|sp|P45521.1|ACT_PROCL	3096	GO:0005737:cellular_component:cytoplasm	GO:0005856:cellular_component:cytoskeleton	GO:0005524:molecular_function:ATP binding
Locus_17173.0|BlastHit|gi|121928|sp|P15870.1|H1D_STRPU	3100	GO:0000786:cellular_component:nucleosome	GO:0005634:cellular_component:nucleus	GO:0003677:molecular_function:DNA binding	GO:0030261:biological_process:chromosome condensation	GO:0006334:biological_process:nucleosome assembly
Locus_17185.0|BlastHit|gi|30316286|sp|Q9C285.1|RL12_NEUCR	3107	GO:0016021:cellular_component:integral component of membrane
Locus_17185.0|BlastHit|gi|30316286|sp|Q9C285.1|RL12_NEUCR	3107	GO:0016021:cellular_component:integral component of membrane
Locus_17185.0|BlastHit|gi|30316286|sp|Q9C285.1|RL12_NEUCR	3107	GO:0005840:cellular_component:ribosome	GO:0003723:molecular_function:RNA binding	GO:0003735:molecular_function:structural constituent of ribosome	GO:0006412:biological_process:translation
Locus_17188.0|BlastHit|gi|132653|sp|P23358.1|RL12_RAT	3109	GO:0005840:cellular_component:ribosome	GO:0003723:molecular_function:RNA binding	GO:0003735:molecular_function:structural constituent of ribosome	GO:0006412:biological_process:translation
Locus_17188.0|BlastHit|gi|132653|sp|P23358.1|RL12_RAT	3110	GO:0005840:cellular_component:ribosome	GO:0003723:molecular_function:RNA binding	GO:0003735:molecular_function:structural constituent of ribosome	GO:0006412:biological_process:translation
Locus_17189.0|BlastHit|gi|51316652|sp|Q6PBI5.1|RS25_DANRE	3111	GO:0005840:cellular_component:ribosome
Locus_17240.0|BlastHit|gi|115502489|sp|Q0MQI0.1|NDUS7_PANTR	3145	GO:0005747:cellular_component:mitochondrial respiratory chain complex I	GO:0051539:molecular_function:4 iron, 4 sulfur cluster binding	GO:0046872:molecular_function:metal ion binding	GO:0008137:molecular_function:NADH dehydrogenase (ubiquinone) activity	GO:0048038:molecular_function:quinone binding	GO:0032981:biological_process:mitochondrial respiratory chain complex I assembly
Locus_17242.0|BlastHit|gi|48428375|sp|Q80XI3.2|IF4G3_MOUSE	3146	GO:0003743:molecular_function:translation initiation factor activity	GO:0060903:biological_process:positive regulation of meiosis I	GO:0001934:biological_process:positive regulation of protein phosphorylation	GO:0045727:biological_process:positive regulation of translation	GO:0007283:biological_process:spermatogenesis
Locus_17258.0|BlastHit|gi|12644468|sp|Q94514.2|COX5A_DROME	3153	GO:0005811:cellular_component:lipid particle	GO:0005743:cellular_component:mitochondrial inner membrane	GO:0005739:cellular_component:mitochondrion	GO:0004129:molecular_function:cytochrome-c oxidase activity	GO:0046872:molecular_function:metal ion binding	GO:0045787:biological_process:positive regulation of cell cycle
Locus_17259.0|BlastHit|gi|1717853|sp|P52478.1|UBC1_CAEEL	3154	GO:0031371:cellular_component:ubiquitin conjugating enzyme complex	GO:0016881:molecular_function:acid-amino acid ligase activity	GO:0005524:molecular_function:ATP binding	GO:0003684:molecular_function:damaged DNA binding	GO:0061631:molecular_function:ubiquitin conjugating enzyme activity	GO:0031625:molecular_function:ubiquitin protein ligase binding	GO:0006281:biological_process:DNA repair	GO:0016567:biological_process:protein ubiquitination
Locus_17270.0|BlastHit|gi|34582476|sp|Q9CQC9.1|SAR1B_MOUSE	3155	GO:0005789:cellular_component:endoplasmic reticulum membrane	GO:0032580:cellular_component:Golgi cisterna membrane	GO:0005525:molecular_function:GTP binding	GO:0046872:molecular_function:metal ion binding	GO:0006886:biological_process:intracellular protein transport	GO:0016192:biological_process:vesicle-mediated transport
Locus_17271.0|BlastHit|gi|54036166|sp|O62742.1|NLTP_RABIT	3156	GO:0005739:cellular_component:mitochondrion	GO:0005777:cellular_component:peroxisome	GO:0008289:molecular_function:lipid binding	GO:0033814:molecular_function:propanoyl-CoA C-acyltransferase activity	GO:0006869:biological_process:lipid transport
Locus_17298.0|BlastHit|gi|229462993|sp|Q9VEG6.3|PERC_DROME	3165	GO:0005615:cellular_component:extracellular space	GO:0005875:cellular_component:microtubule associated complex	GO:0020037:molecular_function:heme binding	GO:0046872:molecular_function:metal ion binding	GO:0004601:molecular_function:peroxidase activity	GO:0004666:molecular_function:prostaglandin-endoperoxide synthase activity	GO:0007304:biological_process:chorion-containing eggshell formation	GO:0007306:biological_process:eggshell chorion assembly	GO:0042744:biological_process:hydrogen peroxide catabolic process	GO:0042743:biological_process:hydrogen peroxide metabolic process	GO:0030707:biological_process:ovarian follicle cell development	GO:0001516:biological_process:prostaglandin biosynthetic process
Locus_17351.0|BlastHit|gi|82187655|sp|Q7SXS2.1|YIPF5_XENLA	3170	GO:0005789:cellular_component:endoplasmic reticulum membrane	GO:0030134:cellular_component:ER to Golgi transport vesicle	GO:0032580:cellular_component:Golgi cisterna membrane	GO:0016021:cellular_component:integral component of membrane	GO:0015031:biological_process:protein transport	GO:0016192:biological_process:vesicle-mediated transport
Locus_17361.0|BlastHit|gi|122138726|sp|Q32L83.1|BRI3_BOVIN	3173	GO:0016021:cellular_component:integral component of membrane
Locus_17386.0|BlastHit|gi|20139649|sp|Q99N92.1|RM27_MOUSE	3183	GO:0005739:cellular_component:mitochondrion	GO:0005840:cellular_component:ribosome	GO:0044822:molecular_function:poly(A) RNA binding	GO:0003735:molecular_function:structural constituent of ribosome	GO:0006412:biological_process:translation
Locus_17399.0|BlastHit|gi|82181462|sp|Q66KC4.1|HSDL2_XENTR	3199	GO:0005634:cellular_component:nucleus	GO:0003700:molecular_function:sequence-specific DNA binding transcription factor activity	GO:0048511:biological_process:rhythmic process	GO:0006351:biological_process:transcription, DNA-templated
Locus_17399.0|BlastHit|gi|82181462|sp|Q66KC4.1|HSDL2_XENTR	3199	GO:0005777:cellular_component:peroxisome	GO:0016491:molecular_function:oxidoreductase activity
Locus_17403.0|BlastHit|gi|462690|sp|Q05982.1|NDKA_RAT	3202	GO:0005853:cellular_component:eukaryotic translation elongation factor 1 complex	GO:0003746:molecular_function:translation elongation factor activity
Locus_17403.0|BlastHit|gi|462690|sp|Q05982.1|NDKA_RAT	3202	GO:0071944:cellular_component:cell periphery	GO:0005813:cellular_component:centrosome	GO:0005829:cellular_component:cytosol	GO:0070062:cellular_component:extracellular vesicular exosome	GO:0030027:cellular_component:lamellipodium	GO:0016020:cellular_component:membrane	GO:0005634:cellular_component:nucleus	GO:0048471:cellular_component:perinuclear region of cytoplasm	GO:0001726:cellular_component:ruffle	GO:0005524:molecular_function:ATP binding	GO:0019899:molecular_function:enzyme binding	GO:0043015:molecular_function:gamma-tubulin binding	GO:0019215:molecular_function:intermediate filament binding	GO:0046872:molecular_function:metal ion binding	GO:0004550:molecular_function:nucleoside diphosphate kinase activity	GO:0019901:molecular_function:protein kinase binding	GO:0000977:molecular_function:RNA polymerase II regulatory region sequence-specific DNA binding	GO:0003697:molecular_function:single-stranded DNA binding	GO:0035690:biological_process:cellular response to drug	GO:0071398:biological_process:cellular response to fatty acid
Locus_17406.0|BlastHit|gi|29427664|sp|P91918.1|RSMB_CAEEL	3204	GO:0015030:cellular_component:Cajal body	GO:0071013:cellular_component:catalytic step 2 spliceosome	GO:0005634:cellular_component:nucleus	GO:0045495:cellular_component:pole plasm	GO:0071011:cellular_component:precatalytic spliceosome	GO:0030532:cellular_component:small nuclear ribonucleoprotein complex	GO:0005681:cellular_component:spliceosomal complex	GO:0003723:molecular_function:RNA binding	GO:0007281:biological_process:germ cell development	GO:0008406:biological_process:gonad development	GO:0007052:biological_process:mitotic spindle organization	GO:0000398:biological_process:mRNA splicing, via spliceosome
Locus_17409.0|BlastHit|gi|2498913|sp|Q24524.1|SING_DROME	3207	GO:0015629:cellular_component:actin cytoskeleton	GO:0005737:cellular_component:cytoplasm	GO:0043005:cellular_component:neuron projection	GO:0043025:cellular_component:neuronal cell body	GO:0003779:molecular_function:actin binding	GO:0051015:molecular_function:actin filament binding	GO:0030036:biological_process:actin cytoskeleton organization	GO:0051017:biological_process:actin filament bundle assembly	GO:0007015:biological_process:actin filament organization	GO:0048800:biological_process:antennal morphogenesis	GO:0008407:biological_process:chaeta morphogenesis	GO:0035017:biological_process:cuticle pattern formation	GO:0016358:biological_process:dendrite development	GO:0009913:biological_process:epidermal cell differentiation	GO:0007163:biological_process:establishment or maintenance of cell polarity	GO:0046847:biological_process:filopodium assembly	GO:0035099:biological_process:hemocyte migration	GO:0035317:biological_process:imaginal disc-derived wing hair organization	GO:0030034:biological_process:microvillar actin bundle assembly	GO:0048812:biological_process:neuron projection morphogenesis
Locus_17425.0|BlastHit|gi|341940961|sp|O08789.2|MNT_MOUSE	3215	GO:0005634:cellular_component:nucleus	GO:0003682:molecular_function:chromatin binding	GO:0000977:molecular_function:RNA polymerase II regulatory region sequence-specific DNA binding	GO:0001227:molecular_function:RNA polymerase II transcription regulatory region sequence-specific DNA binding transcription factor activity involved in negative regulation of transcription	GO:0003700:molecular_function:sequence-specific DNA binding transcription factor activity	GO:0003713:molecular_function:transcription coactivator activity	GO:0003714:molecular_function:transcription corepressor activity	GO:0007569:biological_process:cell aging	GO:0007275:biological_process:multicellular organismal development	GO:2001234:biological_process:negative regulation of apoptotic signaling pathway	GO:0008285:biological_process:negative regulation of cell proliferation	GO:0000122:biological_process:negative regulation of transcription from RNA polymerase II promoter	GO:0051726:biological_process:regulation of cell cycle	GO:0006366:biological_process:transcription from RNA polymerase II promoter
Locus_17470.0|BlastHit|gi|82181998|sp|Q6AZI2.1|CCD47_XENLA	3233	GO:0016021:cellular_component:integral component of membrane
Locus_17509.0|BlastHit|gi|13633893|sp|P82650.1|RT22_HUMAN	3253	GO:0005761:cellular_component:mitochondrial ribosome	GO:0005763:cellular_component:mitochondrial small ribosomal subunit	GO:0005739:cellular_component:mitochondrion	GO:0003735:molecular_function:structural constituent of ribosome
Locus_17616.0|BlastHit|gi|81883509|sp|Q5U2U7.1|MCES_RAT	3282	GO:0005845:cellular_component:mRNA cap binding complex	GO:0005730:cellular_component:nucleolus	GO:0005634:cellular_component:nucleus	GO:0043235:cellular_component:receptor complex	GO:0004482:molecular_function:mRNA (guanine-N7-)-methyltransferase activity	GO:0003723:molecular_function:RNA binding	GO:0006370:biological_process:7-methylguanosine mRNA capping	GO:0036265:biological_process:RNA (guanine-N7)-methylation
Locus_17643.0|BlastHit|gi|22001886|sp|Q963B6.1|RL10A_SPOFR	3299	GO:0015934:cellular_component:large ribosomal subunit	GO:0003723:molecular_function:RNA binding	GO:0003735:molecular_function:structural constituent of ribosome	GO:0006412:biological_process:translation
Locus_17643.0|BlastHit|gi|22001886|sp|Q963B6.1|RL10A_SPOFR	3300	GO:0015934:cellular_component:large ribosomal subunit	GO:0003723:molecular_function:RNA binding	GO:0003735:molecular_function:structural constituent of ribosome	GO:0006412:biological_process:translation
Locus_17851.0|BlastHit|gi|172052453|sp|A6QP15.1|HOT_BOVIN	3366	GO:0005739:cellular_component:mitochondrion	GO:0047988:molecular_function:hydroxyacid-oxoacid transhydrogenase activity	GO:0046872:molecular_function:metal ion binding	GO:0015993:biological_process:molecular hydrogen transport
Locus_17984.1|BlastHit|gi|3287776|sp|P81388.1|CU04_HOMAM	3400	GO:0042302:molecular_function:structural constituent of cuticle
Locus_18046.0|BlastHit|gi|55976403|sp|Q6GLM9.1|CSN5_XENLA	3425	GO:0008180:cellular_component:COP9 signalosome	GO:0048471:cellular_component:perinuclear region of cytoplasm	GO:0046872:molecular_function:metal ion binding	GO:0008237:molecular_function:metallopeptidase activity
Locus_18102.0|BlastHit|gi|224493238|sp|A6QPQ5.1|RM01_BOVIN	3460	GO:0015934:cellular_component:large ribosomal subunit	GO:0005739:cellular_component:mitochondrion	GO:0005634:cellular_component:nucleus	GO:0044822:molecular_function:poly(A) RNA binding	GO:0003735:molecular_function:structural constituent of ribosome	GO:0006412:biological_process:translation
Locus_18105.0|BlastHit|gi|2495346|sp|Q91233.1|HSP70_ONCTS	3464	GO:0005524:molecular_function:ATP binding
Locus_18110.0|BlastHit|gi|82180346|sp|Q5XGU5.1|DNJ6B_XENLA	3466	GO:0005634:cellular_component:nucleus	GO:0048471:cellular_component:perinuclear region of cytoplasm	GO:0030018:cellular_component:Z disc
Locus_18113.0|BlastHit|gi|238064966|sp|Q0VBY7.2|DJC24_BOVIN	3468	GO:0005737:cellular_component:cytoplasm	GO:0005856:cellular_component:cytoskeleton	GO:0001671:molecular_function:ATPase activator activity	GO:0008198:molecular_function:ferrous iron binding	GO:0008270:molecular_function:zinc ion binding	GO:0055114:biological_process:oxidation-reduction process	GO:0017183:biological_process:peptidyl-diphthamide biosynthetic process from peptidyl-histidine	GO:0032781:biological_process:positive regulation of ATPase activity
Locus_18124.0|BlastHit|gi|134315|sp|P02635.1|SCPB_PENSP	3473	GO:0005509:molecular_function:calcium ion binding
Locus_18149.0|BlastHit|gi|6831612|sp|Q9XYC2.3|RL15_ORCLI	3482	GO:0005840:cellular_component:ribosome	GO:0003735:molecular_function:structural constituent of ribosome	GO:0006412:biological_process:translation
Locus_18189.0|BlastHit|gi|3287775|sp|P81387.1|CU03_HOMAM	3495	GO:0042302:molecular_function:structural constituent of cuticle
Locus_18214.0|BlastHit|gi|41712398|sp|P40798.2|STC_DROME	3505	GO:0005634:cellular_component:nucleus	GO:0003677:molecular_function:DNA binding	GO:0003723:molecular_function:RNA binding	GO:0003700:molecular_function:sequence-specific DNA binding transcription factor activity	GO:0008270:molecular_function:zinc ion binding	GO:0006355:biological_process:regulation of transcription, DNA-templated	GO:0006351:biological_process:transcription, DNA-templated
Locus_18220.0|BlastHit|gi|82233006|sp|Q5U4Y8.1|SEH1_XENTR	3507	GO:0000777:cellular_component:condensed chromosome kinetochore	GO:0031080:cellular_component:nuclear pore outer ring	GO:0051315:biological_process:attachment of mitotic spindle microtubules to kinetochore	GO:0007080:biological_process:mitotic metaphase plate congression	GO:0051028:biological_process:mRNA transport	GO:0006999:biological_process:nuclear pore organization	GO:0015031:biological_process:protein transport
Locus_18282.0|BlastHit|gi|13124351|sp|Q23978.1|MY31D_DROME	3538	GO:0005938:cellular_component:cell cortex	GO:0016459:cellular_component:myosin complex	GO:0005524:molecular_function:ATP binding	GO:0042623:molecular_function:ATPase activity, coupled	GO:0003774:molecular_function:motor activity	GO:0006200:biological_process:ATP catabolic process	GO:0071907:biological_process:determination of digestive tract left/right asymmetry	GO:0007368:biological_process:determination of left/right symmetry	GO:0048803:biological_process:imaginal disc-derived male genitalia morphogenesis	GO:0007498:biological_process:mesoderm development
Locus_18293.0|BlastHit|gi|2493142|sp|Q26250.1|VATL_NEPNO	3547	GO:0016021:cellular_component:integral component of membrane	GO:0033179:cellular_component:proton-transporting V-type ATPase, V0 domain	GO:0005774:cellular_component:vacuolar membrane	GO:0015078:molecular_function:hydrogen ion transmembrane transporter activity	GO:0015991:biological_process:ATP hydrolysis coupled proton transport
Locus_18297.0|BlastHit|gi|20532410|sp|P46471.5|PRS7_MOUSE	3548	GO:0000932:cellular_component:cytoplasmic mRNA processing body	GO:0016020:cellular_component:membrane	GO:0005634:cellular_component:nucleus	GO:0022624:cellular_component:proteasome accessory complex	GO:0005524:molecular_function:ATP binding	GO:0016887:molecular_function:ATPase activity	GO:0001649:biological_process:osteoblast differentiation	GO:0006511:biological_process:ubiquitin-dependent protein catabolic process
Locus_18339.0|BlastHit|gi|122063579|sp|Q7JX57.1|U466_DROME	3571	GO:0016021:cellular_component:integral component of membrane	GO:0005739:cellular_component:mitochondrion	GO:0050829:biological_process:defense response to Gram-negative bacterium	GO:0045089:biological_process:positive regulation of innate immune response
Locus_18345.0|BlastHit|gi|172044540|sp|P0C6G6.1|MYP2_HORSE	3574	GO:0005737:cellular_component:cytoplasm	GO:0008289:molecular_function:lipid binding	GO:0005215:molecular_function:transporter activity
Locus_18435.0|BlastHit|gi|74780873|sp|Q5TTG1.1|VATA_ANOGA	3612	GO:0033180:cellular_component:proton-transporting V-type ATPase, V1 domain	GO:0005524:molecular_function:ATP binding	GO:0046961:molecular_function:proton-transporting ATPase activity, rotational mechanism	GO:0015991:biological_process:ATP hydrolysis coupled proton transport
Locus_18446.0|BlastHit|gi|85701378|sp|P48612.2|PELO_DROME	3615	GO:0005737:cellular_component:cytoplasm	GO:0005634:cellular_component:nucleus	GO:0004519:molecular_function:endonuclease activity	GO:0046872:molecular_function:metal ion binding	GO:0001745:biological_process:compound eye morphogenesis	GO:0048132:biological_process:female germ-line stem cell asymmetric division	GO:0030718:biological_process:germ-line stem cell maintenance	GO:0007140:biological_process:male meiosis	GO:0007141:biological_process:male meiosis I	GO:0008315:biological_process:meiotic G2/MI transition	GO:0007126:biological_process:meiotic nuclear division	GO:0051078:biological_process:meiotic nuclear envelope disassembly	GO:0000212:biological_process:meiotic spindle organization	GO:0007067:biological_process:mitotic nuclear division	GO:0070966:biological_process:nuclear-transcribed mRNA catabolic process, no-go decay	GO:0070481:biological_process:nuclear-transcribed mRNA catabolic process, non-stop decay	GO:0071025:biological_process:RNA surveillance	GO:0048137:biological_process:spermatocyte division	GO:0007283:biological_process:spermatogenesis
Locus_18486.0|BlastHit|gi|82183152|sp|Q6DGZ3.1|THOC7_DANRE	3629	GO:0005737:cellular_component:cytoplasm	GO:0016607:cellular_component:nuclear speck	GO:0000445:cellular_component:THO complex part of transcription export complex	GO:0003723:molecular_function:RNA binding	GO:0006397:biological_process:mRNA processing	GO:0051028:biological_process:mRNA transport	GO:0008380:biological_process:RNA splicing
Locus_18493.0|BlastHit|gi|25091539|sp|Q969T9.1|WBP2_HUMAN	3632	GO:0000790:cellular_component:nuclear chromatin	GO:0031490:molecular_function:chromatin DNA binding	GO:0000979:molecular_function:RNA polymerase II core promoter sequence-specific DNA binding	GO:0001105:molecular_function:RNA polymerase II transcription coactivator activity	GO:0071391:biological_process:cellular response to estrogen stimulus	GO:0045184:biological_process:establishment of protein localization	GO:0045815:biological_process:positive regulation of gene expression, epigenetic	GO:0071442:biological_process:positive regulation of histone H3-K14 acetylation	GO:0045944:biological_process:positive regulation of transcription from RNA polymerase II promoter
Locus_18500.0|BlastHit|gi|27805425|sp|O35623.1|BET1_MOUSE	3636	GO:0005801:cellular_component:cis-Golgi network	GO:0005789:cellular_component:endoplasmic reticulum membrane	GO:0031985:cellular_component:Golgi cisterna	GO:0000139:cellular_component:Golgi membrane	GO:0016021:cellular_component:integral component of membrane	GO:0006888:biological_process:ER to Golgi vesicle-mediated transport	GO:0015031:biological_process:protein transport	GO:0048280:biological_process:vesicle fusion with Golgi apparatus	GO:0016192:biological_process:vesicle-mediated transport
Locus_18534.0|BlastHit|gi|129688|sp|P21902.1|PCE_TACTR	3651	GO:0005576:cellular_component:extracellular region	GO:0004252:molecular_function:serine-type endopeptidase activity	GO:0042381:biological_process:hemolymph coagulation
Locus_18556.0|BlastHit|gi|12644106|sp|P08155.2|KRUH_DROME	3660	GO:0005634:cellular_component:nucleus	GO:0003677:molecular_function:DNA binding	GO:0046872:molecular_function:metal ion binding	GO:0003700:molecular_function:sequence-specific DNA binding transcription factor activity	GO:0007552:biological_process:metamorphosis	GO:0045316:biological_process:negative regulation of compound eye photoreceptor development	GO:0010977:biological_process:negative regulation of neuron projection development	GO:0006355:biological_process:regulation of transcription, DNA-templated	GO:0035075:biological_process:response to ecdysone
Locus_18605.0|BlastHit|gi|74868451|sp|Q9VD92.1|ARCH_DROME	3675	GO:0046872:molecular_function:metal ion binding	GO:0022008:biological_process:neurogenesis	GO:0008033:biological_process:tRNA processing
Locus_18659.0|BlastHit|gi|20138031|sp|Q9NPF5.1|DMAP1_HUMAN	3699	GO:0005737:cellular_component:cytoplasm	GO:0035267:cellular_component:NuA4 histone acetyltransferase complex	GO:0005654:cellular_component:nucleoplasm	GO:0005634:cellular_component:nucleus	GO:0005657:cellular_component:replication fork	GO:0003682:molecular_function:chromatin binding	GO:0001103:molecular_function:RNA polymerase II repressing transcription factor binding	GO:0003714:molecular_function:transcription corepressor activity	GO:0006325:biological_process:chromatin organization	GO:0006338:biological_process:chromatin remodeling	GO:0006306:biological_process:DNA methylation	GO:0006281:biological_process:DNA repair	GO:0043968:biological_process:histone H2A acetylation	GO:0043967:biological_process:histone H4 acetylation	GO:0000122:biological_process:negative regulation of transcription from RNA polymerase II promoter	GO:0045892:biological_process:negative regulation of transcription, DNA-templated	GO:0042993:biological_process:positive regulation of transcription factor import into nucleus	GO:0040008:biological_process:regulation of growth	GO:0006351:biological_process:transcription, DNA-templated
Locus_18676.0|BlastHit|gi|464524|sp|Q05974.1|RAB1A_LYMST	3705	GO:0005783:cellular_component:endoplasmic reticulum	GO:0005794:cellular_component:Golgi apparatus	GO:0005525:molecular_function:GTP binding	GO:0015031:biological_process:protein transport	GO:0007264:biological_process:small GTPase mediated signal transduction	GO:0016192:biological_process:vesicle-mediated transport
Locus_18676.0|BlastHit|gi|464524|sp|Q05974.1|RAB1A_LYMST	3706	GO:0005783:cellular_component:endoplasmic reticulum	GO:0005794:cellular_component:Golgi apparatus	GO:0005525:molecular_function:GTP binding	GO:0015031:biological_process:protein transport	GO:0007264:biological_process:small GTPase mediated signal transduction	GO:0016192:biological_process:vesicle-mediated transport
Locus_18681.0|BlastHit|gi|62900636|sp|Q8BZ09.1|ODC_MOUSE	3708	GO:0016021:cellular_component:integral component of membrane	GO:0005743:cellular_component:mitochondrial inner membrane	GO:0005739:cellular_component:mitochondrion	GO:0006810:biological_process:transport
Locus_18695.0|BlastHit|gi|231502|sp|P30170.1|ACT10_SOLTU	3712	GO:0005737:cellular_component:cytoplasm	GO:0005856:cellular_component:cytoskeleton	GO:0005524:molecular_function:ATP binding
Locus_18720.0|BlastHit|gi|74676478|sp|Q08742.1|RDL2_YEAST	3722	GO:0005739:cellular_component:mitochondrion	GO:0004792:molecular_function:thiosulfate sulfurtransferase activity	GO:0008152:biological_process:metabolic process
Locus_18761.0|BlastHit|gi|205777157|sp|Q19673.5|TYR3_CAEEL	3734	GO:0046872:molecular_function:metal ion binding	GO:0004497:molecular_function:monooxygenase activity
Locus_18770.0|BlastHit|gi|81884505|sp|Q6AY04.1|CB047_RAT	3738	GO:0005739:cellular_component:mitochondrion
Locus_18779.0|BlastHit|gi|5902701|sp|O60232.1|SSA27_HUMAN	3744	GO:0007067:biological_process:mitotic nuclear division
Locus_19105.0|BlastHit|gi|374095459|sp|Q96AJ9.2|VTI1A_HUMAN	3862	GO:0030136:cellular_component:clathrin-coated vesicle	GO:0005768:cellular_component:endosome	GO:0005794:cellular_component:Golgi apparatus	GO:0000139:cellular_component:Golgi membrane	GO:0016021:cellular_component:integral component of membrane	GO:0044306:cellular_component:neuron projection terminus	GO:0043025:cellular_component:neuronal cell body	GO:0048471:cellular_component:perinuclear region of cytoplasm	GO:0031201:cellular_component:SNARE complex	GO:0008021:cellular_component:synaptic vesicle	GO:0005484:molecular_function:SNAP receptor activity	GO:0006888:biological_process:ER to Golgi vesicle-mediated transport	GO:0006886:biological_process:intracellular protein transport	GO:0042147:biological_process:retrograde transport, endosome to Golgi	GO:0048280:biological_process:vesicle fusion with Golgi apparatus	GO:0050882:biological_process:voluntary musculoskeletal movement
Locus_19481.0|BlastHit|gi|74742178|sp|Q5JTJ3.1|CA031_HUMAN	3996	GO:0005739:cellular_component:mitochondrion	GO:0004129:molecular_function:cytochrome-c oxidase activity	GO:0044822:molecular_function:poly(A) RNA binding
Locus_19525.0|BlastHit|gi|5921937|sp|P81577.1|CUPA3_CANPG	4014	GO:0042302:molecular_function:structural constituent of cuticle
Locus_19555.0|BlastHit|gi|205371761|sp|P23588.2|IF4B_HUMAN	4032	GO:0005829:cellular_component:cytosol	GO:0016281:cellular_component:eukaryotic translation initiation factor 4F complex	GO:0000166:molecular_function:nucleotide binding	GO:0044822:molecular_function:poly(A) RNA binding	GO:0003723:molecular_function:RNA binding	GO:0003743:molecular_function:translation initiation factor activity	GO:0044267:biological_process:cellular protein metabolic process	GO:0010467:biological_process:gene expression	GO:0008286:biological_process:insulin receptor signaling pathway	GO:0016071:biological_process:mRNA metabolic process	GO:0000288:biological_process:nuclear-transcribed mRNA catabolic process, deadenylation-dependent decay	GO:0000289:biological_process:nuclear-transcribed mRNA poly(A) tail shortening	GO:0006446:biological_process:regulation of translational initiation	GO:0016070:biological_process:RNA metabolic process	GO:0006412:biological_process:translation	GO:0006413:biological_process:translational initiation
Locus_19576.0|BlastHit|gi|130353|sp|P15259.3|PGAM2_HUMAN	4037	GO:0005829:cellular_component:cytosol	GO:0070062:cellular_component:extracellular vesicular exosome	GO:0005634:cellular_component:nucleus	GO:0046538:molecular_function:2,3-bisphosphoglycerate-dependent phosphoglycerate mutase activity	GO:0004083:molecular_function:bisphosphoglycerate 2-phosphatase activity	GO:0004082:molecular_function:bisphosphoglycerate mutase activity	GO:0048037:molecular_function:cofactor binding	GO:0004619:molecular_function:phosphoglycerate mutase activity	GO:0005975:biological_process:carbohydrate metabolic process	GO:0006094:biological_process:gluconeogenesis	GO:0006006:biological_process:glucose metabolic process	GO:0006096:biological_process:glycolytic process	GO:0046689:biological_process:response to mercury ion	GO:0044281:biological_process:small molecule metabolic process	GO:0007283:biological_process:spermatogenesis	GO:0006941:biological_process:striated muscle contraction
Locus_19582.0|BlastHit|gi|399021|sp|P25304.2|AGRIN_RAT	4038	GO:0044295:cellular_component:axonal growth cone	GO:0005605:cellular_component:basal lamina	GO:0005604:cellular_component:basement membrane	GO:0030054:cellular_component:cell junction	GO:0005576:cellular_component:extracellular region	GO:0016021:cellular_component:integral component of membrane	GO:0005886:cellular_component:plasma membrane	GO:0005578:cellular_component:proteinaceous extracellular matrix	GO:0045202:cellular_component:synapse	GO:0036122:molecular_function:BMP binding	GO:0005509:molecular_function:calcium ion binding	GO:0035374:molecular_function:chondroitin sulfate binding	GO:0002162:molecular_function:dystroglycan binding	GO:0043395:molecular_function:heparan sulfate proteoglycan binding	GO:0033691:molecular_function:sialic acid binding	GO:0050431:molecular_function:transforming growth factor beta binding	GO:0007528:biological_process:neuromuscular junction development	GO:0051491:biological_process:positive regulation of filopodium assembly	GO:0001934:biological_process:positive regulation of protein phosphorylation	GO:0032321:biological_process:positive regulation of Rho GTPase activity
Locus_19655.0|BlastHit|gi|122106389|sp|Q17BB0.1|WDR12_AEDAE	4078	GO:0005654:cellular_component:nucleoplasm	GO:0070545:cellular_component:PeBoW complex	GO:0030687:cellular_component:preribosome, large subunit precursor	GO:0043021:molecular_function:ribonucleoprotein complex binding	GO:0000466:biological_process:maturation of 5.8S rRNA from tricistronic rRNA transcript (SSU-rRNA, 5.8S rRNA, LSU-rRNA)	GO:0000463:biological_process:maturation of LSU-rRNA from tricistronic rRNA transcript (SSU-rRNA, 5.8S rRNA, LSU-rRNA)
Locus_19800.0|BlastHit|gi|82197810|sp|Q5ZKE7.1|KCY_CHICK	4130	GO:0005737:cellular_component:cytoplasm	GO:0005634:cellular_component:nucleus	GO:0005524:molecular_function:ATP binding	GO:0004127:molecular_function:cytidylate kinase activity	GO:0004550:molecular_function:nucleoside diphosphate kinase activity	GO:0009041:molecular_function:uridylate kinase activity	GO:0006165:biological_process:nucleoside diphosphate phosphorylation	GO:0009142:biological_process:nucleoside triphosphate biosynthetic process	GO:0006221:biological_process:pyrimidine nucleotide biosynthetic process
Locus_19881.0|BlastHit|gi|82187641|sp|Q7SXP0.1|S22BB_DANRE	4161	GO:0005789:cellular_component:endoplasmic reticulum membrane	GO:0033116:cellular_component:endoplasmic reticulum-Golgi intermediate compartment membrane	GO:0000139:cellular_component:Golgi membrane	GO:0016021:cellular_component:integral component of membrane	GO:0015031:biological_process:protein transport	GO:0016192:biological_process:vesicle-mediated transport
Locus_20011.0|BlastHit|gi|119361072|sp|Q08D64.1|ABCB6_XENTR	4219	GO:0005783:cellular_component:endoplasmic reticulum	GO:0005794:cellular_component:Golgi apparatus	GO:0016021:cellular_component:integral component of membrane	GO:0005741:cellular_component:mitochondrial outer membrane	GO:0005886:cellular_component:plasma membrane	GO:0005524:molecular_function:ATP binding	GO:0042626:molecular_function:ATPase activity, coupled to transmembrane movement of substances
Locus_20036.0|BlastHit|gi|82185895|sp|Q6NY89.1|LSG1_DANRE	4230	GO:0015030:cellular_component:Cajal body	GO:0005829:cellular_component:cytosol	GO:0005783:cellular_component:endoplasmic reticulum	GO:0005525:molecular_function:GTP binding	GO:0003924:molecular_function:GTPase activity	GO:0006184:biological_process:GTP catabolic process	GO:0051168:biological_process:nuclear export	GO:0015031:biological_process:protein transport	GO:0042254:biological_process:ribosome biogenesis
Locus_20087.0|BlastHit|gi|251764999|sp|A7RLE5.1|RCL_NEMVE	4246	GO:0005737:cellular_component:cytoplasm	GO:0005634:cellular_component:nucleus	GO:0070694:molecular_function:deoxyribonucleoside 5'-monophosphate N-glycosidase activity	GO:0050144:molecular_function:nucleoside deoxyribosyltransferase activity	GO:0009159:biological_process:deoxyribonucleoside monophosphate catabolic process	GO:0009116:biological_process:nucleoside metabolic process	GO:0009117:biological_process:nucleotide metabolic process	GO:0030307:biological_process:positive regulation of cell growth
Locus_20123.0|BlastHit|gi|17380352|sp|P13060.4|EF2_DROME	4257	GO:0005829:cellular_component:cytosol	GO:0005811:cellular_component:lipid particle	GO:0005875:cellular_component:microtubule associated complex	GO:0005525:molecular_function:GTP binding	GO:0003924:molecular_function:GTPase activity	GO:0003746:molecular_function:translation elongation factor activity	GO:0000022:biological_process:mitotic spindle elongation	GO:0007052:biological_process:mitotic spindle organization	GO:0006414:biological_process:translational elongation
Locus_20221.0|BlastHit|gi|134890|sp|P21262.2|SRP09_CANFA	4295	GO:0005829:cellular_component:cytosol	GO:0070062:cellular_component:extracellular vesicular exosome	GO:0005785:cellular_component:signal recognition particle receptor complex	GO:0005786:cellular_component:signal recognition particle, endoplasmic reticulum targeting	GO:0008312:molecular_function:7S RNA binding	GO:0003723:molecular_function:RNA binding	GO:0005047:molecular_function:signal recognition particle binding	GO:0044267:biological_process:cellular protein metabolic process	GO:0010467:biological_process:gene expression	GO:0045900:biological_process:negative regulation of translational elongation	GO:0006614:biological_process:SRP-dependent cotranslational protein targeting to membrane	GO:0006412:biological_process:translation
Locus_20246.0|BlastHit|gi|82209800|sp|Q7ZYC4.1|ACBG2_XENLA	4301	GO:0005737:cellular_component:cytoplasm	GO:0005524:molecular_function:ATP binding	GO:0004467:molecular_function:long-chain fatty acid-CoA ligase activity
Locus_20289.0|BlastHit|gi|81875183|sp|Q8BTV1.1|TUSC3_MOUSE	4322	GO:0005789:cellular_component:endoplasmic reticulum membrane	GO:0016021:cellular_component:integral component of membrane	GO:0005886:cellular_component:plasma membrane	GO:0045454:biological_process:cell redox homeostasis	GO:0006810:biological_process:transport
Locus_20326.0|BlastHit|gi|33112671|sp|Q99417.3|MYCBP_HUMAN	4348	GO:0005737:cellular_component:cytoplasm	GO:0005634:cellular_component:nucleus	GO:0003713:molecular_function:transcription coactivator activity	GO:0006355:biological_process:regulation of transcription, DNA-templated	GO:0006351:biological_process:transcription, DNA-templated
Locus_20335.0|BlastHit|gi|47605568|sp|Q7SYR1.1|OSGEP_XENLA	4351	GO:0005737:cellular_component:cytoplasm	GO:0005634:cellular_component:nucleus	GO:0046872:molecular_function:metal ion binding	GO:0016747:molecular_function:transferase activity, transferring acyl groups other than amino-acyl groups	GO:0070526:biological_process:threonylcarbamoyladenosine biosynthetic process
Locus_20343.0|BlastHit|gi|380876913|sp|E1BWM5.1|FUND1_CHICK	4354	GO:0031307:cellular_component:integral component of mitochondrial outer membrane	GO:0000422:biological_process:mitochondrion degradation	GO:0001666:biological_process:response to hypoxia
Locus_20388.0|BlastHit|gi|1709616|sp|P54399.1|PDI_DROME	4380	GO:0060187:cellular_component:cell pole	GO:0005737:cellular_component:cytoplasm	GO:0012505:cellular_component:endomembrane system	GO:0005783:cellular_component:endoplasmic reticulum	GO:0005788:cellular_component:endoplasmic reticulum lumen	GO:0005615:cellular_component:extracellular space	GO:0045169:cellular_component:fusome	GO:0005811:cellular_component:lipid particle	GO:0043025:cellular_component:neuronal cell body	GO:0005635:cellular_component:nuclear envelope	GO:0048471:cellular_component:perinuclear region of cytoplasm	GO:0005791:cellular_component:rough endoplasmic reticulum	GO:0070732:cellular_component:spindle envelope	GO:0003756:molecular_function:protein disulfide isomerase activity	GO:0045454:biological_process:cell redox homeostasis	GO:0019511:biological_process:peptidyl-proline hydroxylation	GO:0006457:biological_process:protein folding	GO:1902175:biological_process:regulation of oxidative stress-induced intrinsic apoptotic signaling pathway	GO:0034976:biological_process:response to endoplasmic reticulum stress
Locus_20507.0|BlastHit|gi|71153689|sp|Q6QMZ4.3|RL6_CHILA	4428	GO:0005840:cellular_component:ribosome	GO:0003735:molecular_function:structural constituent of ribosome	GO:0006412:biological_process:translation
Locus_20557.0|BlastHit|gi|257096650|sp|A7SE07.1|NUBP2_NEMVE	4455	GO:0005737:cellular_component:cytoplasm	GO:0051539:molecular_function:4 iron, 4 sulfur cluster binding	GO:0005524:molecular_function:ATP binding	GO:0046872:molecular_function:metal ion binding	GO:0016226:biological_process:iron-sulfur cluster assembly
Locus_20609.0|BlastHit|gi|82238124|sp|Q6TEN1.1|RAP1B_DANRE	4484	GO:0030054:cellular_component:cell junction	GO:0005829:cellular_component:cytosol	GO:0005886:cellular_component:plasma membrane	GO:0005525:molecular_function:GTP binding	GO:0006184:biological_process:GTP catabolic process	GO:0007264:biological_process:small GTPase mediated signal transduction
Locus_20638.0|BlastHit|gi|62510603|sp|Q60HG3.1|DLDH_MACFA	4502	GO:0005759:cellular_component:mitochondrial matrix	GO:0004148:molecular_function:dihydrolipoyl dehydrogenase activity	GO:0050660:molecular_function:flavin adenine dinucleotide binding	GO:0045454:biological_process:cell redox homeostasis
Locus_20766.0|BlastHit|gi|17368331|sp|P82968.1|MCPI_MELCP	4581	GO:0004867:molecular_function:serine-type endopeptidase inhibitor activity
Locus_20766.0|BlastHit|gi|17368331|sp|P82968.1|MCPI_MELCP	4582	GO:0004867:molecular_function:serine-type endopeptidase inhibitor activity
Locus_20791.0|BlastHit|gi|74759034|sp|Q7RTN6.1|STRAA_HUMAN	4592	GO:0005737:cellular_component:cytoplasm	GO:0005634:cellular_component:nucleus	GO:0005524:molecular_function:ATP binding	GO:0030295:molecular_function:protein kinase activator activity	GO:0004674:molecular_function:protein serine/threonine kinase activity	GO:0032147:biological_process:activation of protein kinase activity	GO:0007049:biological_process:cell cycle	GO:0006611:biological_process:protein export from nucleus
Locus_20824.0|BlastHit|gi|82081893|sp|Q5ZK10.1|NSF1C_CHICK	4605	GO:0005795:cellular_component:Golgi stack	GO:0005634:cellular_component:nucleus	GO:0008289:molecular_function:lipid binding	GO:0007030:biological_process:Golgi organization	GO:0061025:biological_process:membrane fusion
Locus_20852.0|BlastHit|gi|29428063|sp|Q9VLV5.1|RUXE_DROME	4615	GO:0071013:cellular_component:catalytic step 2 spliceosome	GO:0005634:cellular_component:nucleus	GO:0071011:cellular_component:precatalytic spliceosome	GO:0030532:cellular_component:small nuclear ribonucleoprotein complex	GO:0005681:cellular_component:spliceosomal complex	GO:0003723:molecular_function:RNA binding	GO:0000398:biological_process:mRNA splicing, via spliceosome
Locus_20859.0|BlastHit|gi|123913997|sp|Q08CN9.1|ZNRF2_DANRE	4617	GO:0030054:cellular_component:cell junction	GO:0010008:cellular_component:endosome membrane	GO:0005765:cellular_component:lysosomal membrane	GO:0042734:cellular_component:presynaptic membrane	GO:0016874:molecular_function:ligase activity	GO:0008270:molecular_function:zinc ion binding	GO:0016567:biological_process:protein ubiquitination
Locus_20861.0|BlastHit|gi|12643427|sp|P35134.2|UBC11_ARATH	4618	GO:0016881:molecular_function:acid-amino acid ligase activity	GO:0005524:molecular_function:ATP binding	GO:0004842:molecular_function:ubiquitin-protein transferase activity	GO:0006511:biological_process:ubiquitin-dependent protein catabolic process
Locus_20904.0|BlastHit|gi|308153478|sp|Q9CX56.2|PSMD8_MOUSE	4655	GO:0070062:cellular_component:extracellular vesicular exosome	GO:0005634:cellular_component:nucleus	GO:0022624:cellular_component:proteasome accessory complex	GO:0005838:cellular_component:proteasome regulatory particle	GO:0006508:biological_process:proteolysis
Locus_20905.0|BlastHit|gi|76800653|sp|Q05319.2|STUB_DROME	4656	GO:0016021:cellular_component:integral component of membrane	GO:0005886:cellular_component:plasma membrane	GO:0004252:molecular_function:serine-type endopeptidase activity	GO:0051017:biological_process:actin filament bundle assembly	GO:0007010:biological_process:cytoskeleton organization	GO:0006508:biological_process:proteolysis	GO:0035220:biological_process:wing disc development
Locus_20910.0|BlastHit|gi|114034|sp|P05090.1|APOD_HUMAN	4663	GO:0022626:cellular_component:cytosolic ribosome	GO:0030425:cellular_component:dendrite	GO:0005783:cellular_component:endoplasmic reticulum	GO:0005576:cellular_component:extracellular region	GO:0005615:cellular_component:extracellular space	GO:0070062:cellular_component:extracellular vesicular exosome	GO:0043025:cellular_component:neuronal cell body	GO:0048471:cellular_component:perinuclear region of cytoplasm	GO:0015485:molecular_function:cholesterol binding	GO:0005319:molecular_function:lipid transporter activity	GO:0007568:biological_process:aging	GO:0001525:biological_process:angiogenesis	GO:0007420:biological_process:brain development	GO:0006006:biological_process:glucose metabolic process	GO:0006629:biological_process:lipid metabolic process	GO:0006869:biological_process:lipid transport	GO:1900016:biological_process:negative regulation of cytokine production involved in inflammatory response	GO:0051895:biological_process:negative regulation of focal adhesion assembly	GO:0060588:biological_process:negative regulation of lipoprotein lipid oxidation	GO:0071638:biological_process:negative regulation of monocyte chemotactic protein-1 production
Locus_20938.0|BlastHit|gi|136429|sp|P00761.1|TRYP_PIG	4678	GO:0005615:cellular_component:extracellular space	GO:0046872:molecular_function:metal ion binding	GO:0004252:molecular_function:serine-type endopeptidase activity	GO:0007586:biological_process:digestion
Locus_20951.0|BlastHit|gi|90101415|sp|Q2L969.1|MTX2_PIG	4684	GO:0005741:cellular_component:mitochondrial outer membrane	GO:0006626:biological_process:protein targeting to mitochondrion
Locus_20959.1|BlastHit|gi|296439462|sp|Q99933.4|BAG1_HUMAN	4688	GO:0005737:cellular_component:cytoplasm	GO:0005634:cellular_component:nucleus	GO:0005057:molecular_function:receptor signaling protein activity	GO:0006915:biological_process:apoptotic process	GO:0007166:biological_process:cell surface receptor signaling pathway	GO:0070389:biological_process:chaperone cofactor-dependent protein refolding	GO:0035556:biological_process:intracellular signal transduction	GO:0043066:biological_process:negative regulation of apoptotic process
Locus_20976.0|BlastHit|gi|122119463|sp|Q1HPS0.1|MLR_BOMMO	4698	GO:0016459:cellular_component:myosin complex	GO:0005509:molecular_function:calcium ion binding
Locus_20988.0|BlastHit|gi|3024541|sp|O42184.1|CLIP1_CHICK	4715	GO:0030659:cellular_component:cytoplasmic vesicle membrane	GO:0005874:cellular_component:microtubule	GO:0001726:cellular_component:ruffle	GO:0003676:molecular_function:nucleic acid binding	GO:0008270:molecular_function:zinc ion binding	GO:0006810:biological_process:transport
Locus_21025.0|BlastHit|gi|1706258|sp|P54985.1|PPIA_BLAGE	4733	GO:0005737:cellular_component:cytoplasm	GO:0005829:cellular_component:cytosol	GO:0005875:cellular_component:microtubule associated complex	GO:0005634:cellular_component:nucleus	GO:0042277:molecular_function:peptide binding	GO:0003755:molecular_function:peptidyl-prolyl cis-trans isomerase activity	GO:0048102:biological_process:autophagic cell death	GO:0006457:biological_process:protein folding	GO:0035071:biological_process:salivary gland cell autophagic cell death
Locus_21027.0|BlastHit|gi|68565296|sp|Q9H3L0.2|MMAD_HUMAN	4734	GO:0005829:cellular_component:cytosol	GO:0005739:cellular_component:mitochondrion	GO:0009235:biological_process:cobalamin metabolic process	GO:0044281:biological_process:small molecule metabolic process	GO:0006766:biological_process:vitamin metabolic process	GO:0006767:biological_process:water-soluble vitamin metabolic process
Locus_21034.0|BlastHit|gi|215274240|sp|Q05086.4|UBE3A_HUMAN	4743	GO:0005737:cellular_component:cytoplasm	GO:0005829:cellular_component:cytosol	GO:0005634:cellular_component:nucleus	GO:0000502:cellular_component:proteasome complex	GO:0016874:molecular_function:ligase activity	GO:0003713:molecular_function:transcription coactivator activity	GO:0004842:molecular_function:ubiquitin-protein transferase activity	GO:0030521:biological_process:androgen receptor signaling pathway	GO:0007420:biological_process:brain development	GO:0001541:biological_process:ovarian follicle development	GO:0014068:biological_process:positive regulation of phosphatidylinositol 3-kinase signaling	GO:0045944:biological_process:positive regulation of transcription from RNA polymerase II promoter	GO:0060736:biological_process:prostate gland growth	GO:0051865:biological_process:protein autoubiquitination	GO:0070936:biological_process:protein K48-linked ubiquitination	GO:0042787:biological_process:protein ubiquitination involved in ubiquitin-dependent protein catabolic process	GO:0006508:biological_process:proteolysis	GO:0035037:biological_process:sperm entry	GO:0006511:biological_process:ubiquitin-dependent protein catabolic process	GO:0016032:biological_process:viral process
Locus_21064.0|BlastHit|gi|18202123|sp|O70378.1|CX4NB_MOUSE	4759	GO:0005737:cellular_component:cytoplasm	GO:0072546:cellular_component:ER membrane protein complex	GO:0005739:cellular_component:mitochondrion
Locus_21076.0|BlastHit|gi|94730675|sp|Q499N3.1|WDR18_RAT	4765	GO:0005737:cellular_component:cytoplasm	GO:0005654:cellular_component:nucleoplasm	GO:0007275:biological_process:multicellular organismal development
Locus_21094.0|BlastHit|gi|1705999|sp|P53619.1|COPD_BOVIN	4771	GO:0030131:cellular_component:clathrin adaptor complex	GO:0030126:cellular_component:COPI vesicle coat	GO:0005737:cellular_component:cytoplasm	GO:0005829:cellular_component:cytosol	GO:0005783:cellular_component:endoplasmic reticulum	GO:0005794:cellular_component:Golgi apparatus	GO:0043231:cellular_component:intracellular membrane-bounded organelle	GO:0016020:cellular_component:membrane	GO:0044822:molecular_function:poly(A) RNA binding	GO:0008344:biological_process:adult locomotory behavior	GO:0021691:biological_process:cerebellar Purkinje cell layer maturation	GO:0048205:biological_process:COPI coating of Golgi vesicle	GO:0006886:biological_process:intracellular protein transport	GO:0061024:biological_process:membrane organization	GO:0043473:biological_process:pigmentation	GO:0006890:biological_process:retrograde vesicle-mediated transport, Golgi to ER
Locus_21142.0|BlastHit|gi|20137671|sp|Q9UBX3.2|DIC_HUMAN	4803	GO:0016021:cellular_component:integral component of membrane	GO:0005743:cellular_component:mitochondrial inner membrane	GO:0005634:cellular_component:nucleus	GO:0005310:molecular_function:dicarboxylic acid transmembrane transporter activity	GO:0005975:biological_process:carbohydrate metabolic process	GO:0034641:biological_process:cellular nitrogen compound metabolic process	GO:0006835:biological_process:dicarboxylic acid transport	GO:0006094:biological_process:gluconeogenesis	GO:0006006:biological_process:glucose metabolic process	GO:0006811:biological_process:ion transport	GO:0006839:biological_process:mitochondrial transport	GO:0044281:biological_process:small molecule metabolic process	GO:0070221:biological_process:sulfide oxidation, using sulfide:quinone oxidoreductase	GO:0000098:biological_process:sulfur amino acid catabolic process	GO:0000096:biological_process:sulfur amino acid metabolic process	GO:0055085:biological_process:transmembrane transport
Locus_21143.0|BlastHit|gi|75070825|sp|Q5RC80.1|RBM39_PONAB	4804	GO:0005815:cellular_component:microtubule organizing center	GO:0016607:cellular_component:nuclear speck	GO:0000166:molecular_function:nucleotide binding	GO:0044822:molecular_function:poly(A) RNA binding	GO:0006397:biological_process:mRNA processing	GO:0006355:biological_process:regulation of transcription, DNA-templated	GO:0008380:biological_process:RNA splicing	GO:0006351:biological_process:transcription, DNA-templated
Locus_21212.0|BlastHit|gi|121928|sp|P15870.1|H1D_STRPU	4844	GO:0000786:cellular_component:nucleosome	GO:0005634:cellular_component:nucleus	GO:0003677:molecular_function:DNA binding	GO:0006334:biological_process:nucleosome assembly
Locus_21234.0|BlastHit|gi|729072|sp|P80363.1|CCB23_ORCLI	4856	GO:0005509:molecular_function:calcium ion binding
Locus_21247.0|BlastHit|gi|11133618|sp|Q9VHD2.1|MAAI2_DROME	4863	GO:0005737:cellular_component:cytoplasm	GO:0004364:molecular_function:glutathione transferase activity	GO:0016034:molecular_function:maleylacetoacetate isomerase activity	GO:0006749:biological_process:glutathione metabolic process	GO:0006559:biological_process:L-phenylalanine catabolic process	GO:0006572:biological_process:tyrosine catabolic process
Locus_21250.0|BlastHit|gi|62510618|sp|Q6PBY3.1|EDF1_DANRE	4864	GO:0005634:cellular_component:nucleus	GO:0043565:molecular_function:sequence-specific DNA binding	GO:0006355:biological_process:regulation of transcription, DNA-templated	GO:0006351:biological_process:transcription, DNA-templated
Locus_21266.0|BlastHit|gi|51317410|sp|P62775.2|MTPN_RAT	4875	GO:0030424:cellular_component:axon	GO:0005737:cellular_component:cytoplasm	GO:0005829:cellular_component:cytosol	GO:0070062:cellular_component:extracellular vesicular exosome	GO:0008290:cellular_component:F-actin capping protein complex	GO:0005634:cellular_component:nucleus	GO:0048471:cellular_component:perinuclear region of cytoplasm	GO:0006584:biological_process:catecholamine metabolic process	GO:0016049:biological_process:cell growth	GO:0021707:biological_process:cerebellar granule cell differentiation	GO:0030182:biological_process:neuron differentiation	GO:0010613:biological_process:positive regulation of cardiac muscle hypertrophy	GO:0030307:biological_process:positive regulation of cell growth	GO:0010557:biological_process:positive regulation of macromolecule biosynthetic process	GO:0051092:biological_process:positive regulation of NF-kappaB transcription factor activity	GO:0051247:biological_process:positive regulation of protein metabolic process	GO:2000812:biological_process:regulation of barbed-end actin filament capping	GO:0043403:biological_process:skeletal muscle tissue regeneration	GO:0051146:biological_process:striated muscle cell differentiation
Locus_21307.0|BlastHit|gi|82183924|sp|Q6GLV4.1|UBX1B_XENLA	4914	GO:0005737:cellular_component:cytoplasm	GO:0071796:molecular_function:K6-linked polyubiquitin binding	GO:0032435:biological_process:negative regulation of proteasomal ubiquitin-dependent protein catabolic process	GO:0031397:biological_process:negative regulation of protein ubiquitination
Locus_21324.1|BlastHit|gi|302393813|sp|Q9SHE7.3|RUB1_ARATH	4934	GO:0005829:cellular_component:cytosol	GO:0005634:cellular_component:nucleus	GO:0005886:cellular_component:plasma membrane	GO:0009793:biological_process:embryo development ending in seed dormancy	GO:0009693:biological_process:ethylene biosynthetic process	GO:0045116:biological_process:protein neddylation	GO:0009733:biological_process:response to auxin
Locus_21403.0|BlastHit|gi|18202945|sp|Q9H4M9.2|EHD1_HUMAN	4954	GO:0031901:cellular_component:early endosome membrane	GO:0030139:cellular_component:endocytic vesicle	GO:0010008:cellular_component:endosome membrane	GO:0070062:cellular_component:extracellular vesicular exosome	GO:0005811:cellular_component:lipid particle	GO:0048471:cellular_component:perinuclear region of cytoplasm	GO:0005886:cellular_component:plasma membrane	GO:0031095:cellular_component:platelet dense tubular network membrane	GO:0055038:cellular_component:recycling endosome membrane	GO:0005524:molecular_function:ATP binding	GO:0005509:molecular_function:calcium ion binding	GO:0005525:molecular_function:GTP binding	GO:0003924:molecular_function:GTPase activity	GO:1990090:biological_process:cellular response to nerve growth factor stimulus	GO:0042632:biological_process:cholesterol homeostasis	GO:0032456:biological_process:endocytic recycling	GO:0006897:biological_process:endocytosis	GO:0006886:biological_process:intracellular protein transport	GO:0034383:biological_process:low-density lipoprotein particle clearance	GO:0031175:biological_process:neuron projection development
Locus_21403.0|BlastHit|gi|18202945|sp|Q9H4M9.2|EHD1_HUMAN	4956	GO:0031901:cellular_component:early endosome membrane	GO:0030139:cellular_component:endocytic vesicle	GO:0010008:cellular_component:endosome membrane	GO:0070062:cellular_component:extracellular vesicular exosome	GO:0005811:cellular_component:lipid particle	GO:0048471:cellular_component:perinuclear region of cytoplasm	GO:0005886:cellular_component:plasma membrane	GO:0031095:cellular_component:platelet dense tubular network membrane	GO:0055038:cellular_component:recycling endosome membrane	GO:0005524:molecular_function:ATP binding	GO:0005509:molecular_function:calcium ion binding	GO:0005525:molecular_function:GTP binding	GO:0003924:molecular_function:GTPase activity	GO:1990090:biological_process:cellular response to nerve growth factor stimulus	GO:0042632:biological_process:cholesterol homeostasis	GO:0032456:biological_process:endocytic recycling	GO:0006897:biological_process:endocytosis	GO:0006886:biological_process:intracellular protein transport	GO:0034383:biological_process:low-density lipoprotein particle clearance	GO:0031175:biological_process:neuron projection development
Locus_21418.0|BlastHit|gi|18203660|sp|Q9Z2A0.2|PDPK1_MOUSE	4970	GO:0005737:cellular_component:cytoplasm	GO:0016023:cellular_component:cytoplasmic membrane-bounded vesicle	GO:0005829:cellular_component:cytosol	GO:0005925:cellular_component:focal adhesion	GO:0097481:cellular_component:neuronal postsynaptic density	GO:0005634:cellular_component:nucleus	GO:0005886:cellular_component:plasma membrane	GO:0004676:molecular_function:3-phosphoinositide-dependent protein kinase activity	GO:0005524:molecular_function:ATP binding	GO:0016004:molecular_function:phospholipase activator activity	GO:0032148:biological_process:activation of protein kinase B activity	GO:0019722:biological_process:calcium-mediated signaling	GO:0016477:biological_process:cell migration	GO:0071364:biological_process:cellular response to epidermal growth factor stimulus	GO:0032869:biological_process:cellular response to insulin stimulus	GO:0007173:biological_process:epidermal growth factor receptor signaling pathway	GO:0097191:biological_process:extrinsic apoptotic signaling pathway	GO:0048041:biological_process:focal adhesion assembly	GO:0006972:biological_process:hyperosmotic response	GO:0010667:biological_process:negative regulation of cardiac muscle cell apoptotic process
Locus_21421.0|BlastHit|gi|74732856|sp|Q9BRA2.1|TXD17_HUMAN	4972	GO:0005829:cellular_component:cytosol	GO:0070062:cellular_component:extracellular vesicular exosome	GO:0009055:molecular_function:electron carrier activity	GO:0004601:molecular_function:peroxidase activity	GO:0047134:molecular_function:protein-disulfide reductase activity	GO:0055114:biological_process:oxidation-reduction process	GO:0033209:biological_process:tumor necrosis factor-mediated signaling pathway
Locus_21454.0|BlastHit|gi|122069112|sp|P10076.2|ZFP26_MOUSE	4997	GO:0005634:cellular_component:nucleus	GO:0003677:molecular_function:DNA binding	GO:0046872:molecular_function:metal ion binding	GO:0003700:molecular_function:sequence-specific DNA binding transcription factor activity	GO:0006355:biological_process:regulation of transcription, DNA-templated
Locus_21468.0|BlastHit|gi|82202300|sp|Q6P026.1|BAF_DANRE	5009	GO:0005758:cellular_component:mitochondrial intermembrane space	GO:0016531:molecular_function:copper chaperone activity	GO:0006825:biological_process:copper ion transport
Locus_21468.0|BlastHit|gi|82202300|sp|Q6P026.1|BAF_DANRE	5009	GO:0005794:cellular_component:Golgi apparatus	GO:0016021:cellular_component:integral component of membrane	GO:0005886:cellular_component:plasma membrane	GO:0030154:biological_process:cell differentiation
Locus_21468.0|BlastHit|gi|82202300|sp|Q6P026.1|BAF_DANRE	5009	GO:0016592:cellular_component:mediator complex	GO:0001104:molecular_function:RNA polymerase II transcription cofactor activity	GO:0006366:biological_process:transcription from RNA polymerase II promoter
Locus_21468.0|BlastHit|gi|82202300|sp|Q6P026.1|BAF_DANRE	5009	GO:0005694:cellular_component:chromosome	GO:0005634:cellular_component:nucleus	GO:0003677:molecular_function:DNA binding
Locus_21469.0|BlastHit|gi|82202470|sp|Q6P877.1|ADRM1_XENTR	5010	GO:0005737:cellular_component:cytoplasm	GO:0005634:cellular_component:nucleus	GO:0000502:cellular_component:proteasome complex	GO:0061133:molecular_function:endopeptidase activator activity	GO:0010950:biological_process:positive regulation of endopeptidase activity	GO:0043248:biological_process:proteasome assembly
Locus_21470.0|BlastHit|gi|31076777|sp|Q9VKV5.1|LIN1_DROME	5011	GO:0005634:cellular_component:nucleus	GO:0022416:biological_process:chaeta development	GO:0048749:biological_process:compound eye development	GO:0006909:biological_process:phagocytosis	GO:0045742:biological_process:positive regulation of epidermal growth factor receptor signaling pathway	GO:0090303:biological_process:positive regulation of wound healing	GO:0035220:biological_process:wing disc development	GO:0042060:biological_process:wound healing
Locus_21476.0|BlastHit|gi|34921426|sp|O96790.2|DPGN_DIPMA	5018	GO:0005576:cellular_component:extracellular region	GO:0004867:molecular_function:serine-type endopeptidase inhibitor activity	GO:0050819:biological_process:negative regulation of coagulation	GO:0010951:biological_process:negative regulation of endopeptidase activity
Locus_21507.0|BlastHit|gi|136050|sp|P15159.1|TNNC_TACTR	5030	GO:0005509:molecular_function:calcium ion binding
Locus_21593.0|BlastHit|gi|10720060|sp|Q9XYN1.1|INX2_SCHAM	5090	GO:0005921:cellular_component:gap junction	GO:0016021:cellular_component:integral component of membrane	GO:0005886:cellular_component:plasma membrane	GO:0005243:molecular_function:gap junction channel activity	GO:0006811:biological_process:ion transport	GO:0055085:biological_process:transmembrane transport
Locus_21624.0|BlastHit|gi|21264423|sp|P21266.3|GSTM3_HUMAN	5125	GO:0005737:cellular_component:cytoplasm	GO:0005829:cellular_component:cytosol	GO:0070062:cellular_component:extracellular vesicular exosome	GO:0005634:cellular_component:nucleus	GO:0035686:cellular_component:sperm fibrous sheath	GO:0019899:molecular_function:enzyme binding	GO:0043295:molecular_function:glutathione binding	GO:0004364:molecular_function:glutathione transferase activity	GO:0042802:molecular_function:identical protein binding	GO:0042803:molecular_function:protein homodimerization activity	GO:0070458:biological_process:cellular detoxification of nitrogen compound	GO:0008065:biological_process:establishment of blood-nerve barrier	GO:1901687:biological_process:glutathione derivative biosynthetic process	GO:0006749:biological_process:glutathione metabolic process	GO:0018916:biological_process:nitrobenzene metabolic process	GO:0043627:biological_process:response to estrogen	GO:0044281:biological_process:small molecule metabolic process	GO:0042178:biological_process:xenobiotic catabolic process	GO:0006805:biological_process:xenobiotic metabolic process
Locus_21632.0|BlastHit|gi|74751725|sp|Q969M7.1|UBE2F_HUMAN	5135	GO:0005524:molecular_function:ATP binding	GO:0019788:molecular_function:NEDD8 transferase activity	GO:0045116:biological_process:protein neddylation
Locus_21650.0|BlastHit|gi|122117908|sp|Q178L7.1|SDHF2_AEDAE	5140	GO:0005739:cellular_component:mitochondrion	GO:0006121:biological_process:mitochondrial electron transport, succinate to ubiquinone	GO:0018293:biological_process:protein-FAD linkage
Locus_21663.0|BlastHit|gi|82087410|sp|Q6PUR6.1|GPN2_DANRE	5161	GO:0005525:molecular_function:GTP binding
Locus_21688.0|BlastHit|gi|11386676|sp|Q9VWR5.1|CP306_DROME	5172	GO:0005783:cellular_component:endoplasmic reticulum	GO:0005789:cellular_component:endoplasmic reticulum membrane	GO:0035302:molecular_function:ecdysteroid 25-hydroxylase activity	GO:0020037:molecular_function:heme binding	GO:0005506:molecular_function:iron ion binding	GO:0016705:molecular_function:oxidoreductase activity, acting on paired donors, with incorporation or reduction of molecular oxygen	GO:0007298:biological_process:border follicle cell migration	GO:0006697:biological_process:ecdysone biosynthetic process	GO:0001700:biological_process:embryonic development via the syncytial blastoderm	GO:0048477:biological_process:oogenesis
Locus_21697.0|BlastHit|gi|84029407|sp|Q9NWZ5.2|UCKL1_HUMAN	5177	GO:0005737:cellular_component:cytoplasm	GO:0005634:cellular_component:nucleus	GO:0005524:molecular_function:ATP binding	GO:0004849:molecular_function:uridine kinase activity	GO:0044211:biological_process:CTP salvage	GO:0044206:biological_process:UMP salvage	GO:0016032:biological_process:viral process
Locus_21702.0|BlastHit|gi|464989|sp|Q05120.1|UBIL_NPVOP	5178	GO:0039648:biological_process:modulation by virus of host protein ubiquitination
Locus_21706.0|BlastHit|gi|205786023|sp|Q28ID3.2|GLRX3_XENTR	5179	GO:0005938:cellular_component:cell cortex	GO:0009055:molecular_function:electron carrier activity	GO:0051536:molecular_function:iron-sulfur cluster binding	GO:0046872:molecular_function:metal ion binding	GO:0015035:molecular_function:protein disulfide oxidoreductase activity	GO:0045454:biological_process:cell redox homeostasis
Locus_21719.0|BlastHit|gi|55976430|sp|Q6NRT5.1|CSN1_XENLA	5188	GO:0008180:cellular_component:COP9 signalosome	GO:0005737:cellular_component:cytoplasm
Locus_21730.0|BlastHit|gi|143811413|sp|Q58CV6.2|KLDC3_BOVIN	5200	GO:0005737:cellular_component:cytoplasm	GO:0051321:biological_process:meiotic cell cycle
Locus_21740.0|BlastHit|gi|401248|sp|P23004.2|QCR2_BOVIN	5203	GO:0070062:cellular_component:extracellular vesicular exosome	GO:0005750:cellular_component:mitochondrial respiratory chain complex III	GO:0046872:molecular_function:metal ion binding	GO:0004222:molecular_function:metalloendopeptidase activity	GO:0055114:biological_process:oxidation-reduction process
Locus_21815.0|BlastHit|gi|74967036|sp|Q24423.1|NOC_DROME	5251	GO:0005634:cellular_component:nucleus	GO:0003677:molecular_function:DNA binding	GO:0046872:molecular_function:metal ion binding	GO:0007420:biological_process:brain development	GO:0008283:biological_process:cell proliferation	GO:0001752:biological_process:compound eye photoreceptor fate commitment	GO:0035214:biological_process:eye-antennal disc development	GO:0002121:biological_process:inter-male aggressive behavior	GO:0035218:biological_process:leg disc development	GO:0010629:biological_process:negative regulation of gene expression	GO:0007219:biological_process:Notch signaling pathway	GO:0008056:biological_process:ocellus development	GO:0007424:biological_process:open tracheal system development	GO:0006357:biological_process:regulation of transcription from RNA polymerase II promoter	GO:0007430:biological_process:terminal branching, open tracheal system	GO:0035220:biological_process:wing disc development
Locus_21849.0|BlastHit|gi|1346652|sp|Q01728.3|NAC1_RAT	5286	GO:0042995:cellular_component:cell projection	GO:0043198:cellular_component:dendritic shaft	GO:0043197:cellular_component:dendritic spine	GO:0016021:cellular_component:integral component of membrane	GO:0014704:cellular_component:intercalated disc	GO:0005874:cellular_component:microtubule	GO:0005739:cellular_component:mitochondrion	GO:0005886:cellular_component:plasma membrane	GO:0042383:cellular_component:sarcolemma	GO:0030315:cellular_component:T-tubule	GO:0030018:cellular_component:Z disc	GO:0005432:molecular_function:calcium:sodium antiporter activity	GO:0046872:molecular_function:metal ion binding	GO:1901660:biological_process:calcium ion export	GO:0070509:biological_process:calcium ion import	GO:0070588:biological_process:calcium ion transmembrane transport	GO:0006816:biological_process:calcium ion transport	GO:0060402:biological_process:calcium ion transport into cytosol	GO:0086064:biological_process:cell communication by electrical coupling involved in cardiac conduction	GO:0006874:biological_process:cellular calcium ion homeostasis
Locus_21859.1|BlastHit|gi|2500907|sp|Q24143.1|HR96_DROME	5291	GO:0005634:cellular_component:nucleus	GO:0004879:molecular_function:ligand-activated sequence-specific DNA binding RNA polymerase II transcription factor activity	GO:0000977:molecular_function:RNA polymerase II regulatory region sequence-specific DNA binding	GO:0003707:molecular_function:steroid hormone receptor activity	GO:0008270:molecular_function:zinc ion binding	GO:0042632:biological_process:cholesterol homeostasis	GO:0030522:biological_process:intracellular receptor signaling pathway	GO:0070873:biological_process:regulation of glycogen metabolic process	GO:0042594:biological_process:response to starvation	GO:0070328:biological_process:triglyceride homeostasis
Locus_22007.0|BlastHit|gi|81878382|sp|Q8K0V2.1|DCNL3_MOUSE	5374	GO:0048471:cellular_component:perinuclear region of cytoplasm	GO:0030308:biological_process:negative regulation of cell growth	GO:0043065:biological_process:positive regulation of apoptotic process	GO:0010332:biological_process:response to gamma radiation	GO:0010225:biological_process:response to UV-C
Locus_22019.0|BlastHit|gi|75056123|sp|Q9GLE4.1|MMP14_BOVIN	5379	GO:0031012:cellular_component:extracellular matrix	GO:0016021:cellular_component:integral component of membrane	GO:0042470:cellular_component:melanosome	GO:0005509:molecular_function:calcium ion binding	GO:0004222:molecular_function:metalloendopeptidase activity	GO:0008270:molecular_function:zinc ion binding	GO:0048754:biological_process:branching morphogenesis of an epithelial tube	GO:0016477:biological_process:cell migration	GO:0030324:biological_process:lung development	GO:0030307:biological_process:positive regulation of cell growth	GO:0030335:biological_process:positive regulation of cell migration	GO:0031638:biological_process:zymogen activation
Locus_22026.0|BlastHit|gi|38258901|sp|P13582.3|EAST_DROME	5381	GO:0005576:cellular_component:extracellular region	GO:0008233:molecular_function:peptidase activity	GO:0004252:molecular_function:serine-type endopeptidase activity	GO:0008236:molecular_function:serine-type peptidase activity	GO:0009950:biological_process:dorsal/ventral axis specification	GO:0007311:biological_process:maternal specification of dorsal/ventral axis, oocyte, germ-line encoded	GO:0006508:biological_process:proteolysis	GO:0008063:biological_process:Toll signaling pathway	GO:0031638:biological_process:zymogen activation
Locus_22035.0|BlastHit|gi|1705630|sp|P00787.2|CATB_RAT	5382	GO:0005615:cellular_component:extracellular space	GO:0070062:cellular_component:extracellular vesicular exosome	GO:0005764:cellular_component:lysosome	GO:0042470:cellular_component:melanosome	GO:0005739:cellular_component:mitochondrion	GO:0005730:cellular_component:nucleolus	GO:0048471:cellular_component:perinuclear region of cytoplasm	GO:0004197:molecular_function:cysteine-type endopeptidase activity	GO:0097067:biological_process:cellular response to thyroid hormone stimulus	GO:0030574:biological_process:collagen catabolic process	GO:0046697:biological_process:decidualization	GO:0030855:biological_process:epithelial cell differentiation	GO:0051603:biological_process:proteolysis involved in cellular protein catabolic process	GO:0050790:biological_process:regulation of catalytic activity
Locus_22089.0|BlastHit|gi|124231|sp|P10160.2|IF5A1_RABIT	5408	GO:0005789:cellular_component:endoplasmic reticulum membrane	GO:0005643:cellular_component:nuclear pore	GO:0043022:molecular_function:ribosome binding	GO:0003746:molecular_function:translation elongation factor activity	GO:0051028:biological_process:mRNA transport	GO:0008612:biological_process:peptidyl-lysine modification to peptidyl-hypusine	GO:0045727:biological_process:positive regulation of translation	GO:0045901:biological_process:positive regulation of translational elongation	GO:0045905:biological_process:positive regulation of translational termination	GO:0015031:biological_process:protein transport	GO:0006452:biological_process:translational frameshifting
Locus_22207.0|BlastHit|gi|115502310|sp|Q0MQC7.1|NDUB2_PONPY	5465	GO:0005747:cellular_component:mitochondrial respiratory chain complex I	GO:0055114:biological_process:oxidation-reduction process
Locus_22250.0|BlastHit|gi|46397431|sp|Q9H4G4.3|GAPR1_HUMAN	5482	GO:0070062:cellular_component:extracellular vesicular exosome	GO:0000139:cellular_component:Golgi membrane	GO:0042803:molecular_function:protein homodimerization activity	GO:0010634:biological_process:positive regulation of epithelial cell migration	GO:0010718:biological_process:positive regulation of epithelial to mesenchymal transition	GO:0070374:biological_process:positive regulation of ERK1 and ERK2 cascade
Locus_22251.0|BlastHit|gi|71153228|sp|Q8HXM1.1|CSTF2_BOVIN	5483	GO:0071920:cellular_component:cleavage body	GO:0005847:cellular_component:mRNA cleavage and polyadenylation specificity factor complex	GO:0000166:molecular_function:nucleotide binding	GO:0044822:molecular_function:poly(A) RNA binding	GO:0006397:biological_process:mRNA processing
Locus_22260.0|BlastHit|gi|547984|sp|Q05752.2|NDUA7_BOVIN	5490	GO:0005743:cellular_component:mitochondrial inner membrane	GO:0005739:cellular_component:mitochondrion	GO:0070469:cellular_component:respiratory chain	GO:0008137:molecular_function:NADH dehydrogenase (ubiquinone) activity	GO:0042773:biological_process:ATP synthesis coupled electron transport
Locus_22319.0|BlastHit|gi|136614|sp|P07607.1|TYSY_MOUSE	5535	GO:0005737:cellular_component:cytoplasm	GO:0005743:cellular_component:mitochondrial inner membrane	GO:0005759:cellular_component:mitochondrial matrix	GO:0005739:cellular_component:mitochondrion	GO:0005730:cellular_component:nucleolus	GO:0005634:cellular_component:nucleus	GO:0048037:molecular_function:cofactor binding	GO:0008144:molecular_function:drug binding	GO:0005542:molecular_function:folic acid binding	GO:0003729:molecular_function:mRNA binding	GO:0000166:molecular_function:nucleotide binding	GO:0042803:molecular_function:protein homodimerization activity	GO:0004799:molecular_function:thymidylate synthase activity	GO:0007568:biological_process:aging	GO:0051216:biological_process:cartilage development	GO:0007623:biological_process:circadian rhythm	GO:0048589:biological_process:developmental growth	GO:0006231:biological_process:dTMP biosynthetic process	GO:0006235:biological_process:dTTP biosynthetic process	GO:0046078:biological_process:dUMP metabolic process
Locus_22322.0|BlastHit|gi|730031|sp|P40423.1|SQH_DROME	5539	GO:0005912:cellular_component:adherens junction	GO:0016324:cellular_component:apical plasma membrane	GO:0005938:cellular_component:cell cortex	GO:0032154:cellular_component:cleavage furrow	GO:0005737:cellular_component:cytoplasm	GO:0035183:cellular_component:female germline ring canal inner rim	GO:0030496:cellular_component:midbody	GO:0016460:cellular_component:myosin II complex	GO:0005886:cellular_component:plasma membrane	GO:0051233:cellular_component:spindle midzone	GO:0005509:molecular_function:calcium ion binding	GO:0032036:molecular_function:myosin heavy chain binding	GO:0030048:biological_process:actin filament-based movement	GO:0007298:biological_process:border follicle cell migration	GO:0090254:biological_process:cell elongation involved in imaginal disc-derived wing morphogenesis	GO:0019749:biological_process:cytoskeleton-dependent cytoplasmic transport, nurse cell to oocyte	GO:0001736:biological_process:establishment of planar polarity	GO:0060288:biological_process:formation of a compartment boundary	GO:0035317:biological_process:imaginal disc-derived wing hair organization	GO:0000281:biological_process:mitotic cytokinesis
Locus_22413.0|BlastHit|gi|68565951|sp|Q9V3U2.1|NHP2_DROME	5593	GO:0005730:cellular_component:nucleolus	GO:0005732:cellular_component:small nucleolar ribonucleoprotein complex	GO:0030515:molecular_function:snoRNA binding	GO:0031118:biological_process:rRNA pseudouridine synthesis
Locus_22426.0|BlastHit|gi|75571440|sp|Q5ZM33.1|HP1B3_CHICK	5595	GO:0000786:cellular_component:nucleosome	GO:0005634:cellular_component:nucleus	GO:0003677:molecular_function:DNA binding	GO:0006334:biological_process:nucleosome assembly
Locus_22468.0|BlastHit|gi|3914023|sp|O43772.1|MCAT_HUMAN	5629	GO:0016021:cellular_component:integral component of membrane	GO:0005743:cellular_component:mitochondrial inner membrane	GO:0005739:cellular_component:mitochondrion	GO:0006853:biological_process:carnitine shuttle	GO:0044255:biological_process:cellular lipid metabolic process	GO:0044281:biological_process:small molecule metabolic process
Locus_22499.0|BlastHit|gi|52783086|sp|Q921Y2.1|IMP3_MOUSE	5643	GO:0005730:cellular_component:nucleolus	GO:0030529:cellular_component:ribonucleoprotein complex	GO:0044822:molecular_function:poly(A) RNA binding	GO:0019843:molecular_function:rRNA binding	GO:0030519:molecular_function:snoRNP binding	GO:0006364:biological_process:rRNA processing
Locus_22514.0|BlastHit|gi|82184989|sp|Q6IQE9.1|ALKB6_DANRE	5654	GO:0005737:cellular_component:cytoplasm	GO:0005634:cellular_component:nucleus	GO:0046872:molecular_function:metal ion binding	GO:0016706:molecular_function:oxidoreductase activity, acting on paired donors, with incorporation or reduction of molecular oxygen, 2-oxoglutarate as one donor, and incorporation of one atom each of oxygen into both donors
Locus_22536.0|BlastHit|gi|24418650|sp|Q962T2.1|RL28_SPOFR	5666	GO:0005840:cellular_component:ribosome	GO:0003735:molecular_function:structural constituent of ribosome	GO:0006412:biological_process:translation
Locus_22564.0|BlastHit|gi|118373|sp|P27117.1|DCOR_BOVIN	5689	GO:0005737:cellular_component:cytoplasm	GO:0005829:cellular_component:cytosol	GO:0004586:molecular_function:ornithine decarboxylase activity	GO:0042803:molecular_function:protein homodimerization activity	GO:0001822:biological_process:kidney development	GO:0008284:biological_process:positive regulation of cell proliferation	GO:0033387:biological_process:putrescine biosynthetic process from ornithine	GO:0042176:biological_process:regulation of protein catabolic process
Locus_22592.0|BlastHit|gi|135628|sp|P29052.1|TF2B_DROME	5710	GO:0005634:cellular_component:nucleus	GO:0005667:cellular_component:transcription factor complex	GO:0008134:molecular_function:transcription factor binding	GO:0008270:molecular_function:zinc ion binding	GO:0051101:biological_process:regulation of DNA binding	GO:0006357:biological_process:regulation of transcription from RNA polymerase II promoter	GO:0006367:biological_process:transcription initiation from RNA polymerase II promoter	GO:0001174:biological_process:transcriptional start site selection at RNA polymerase II promoter
Locus_22605.0|BlastHit|gi|730564|sp|P39872.2|RL3_BOVIN	5718	GO:0005730:cellular_component:nucleolus	GO:0005840:cellular_component:ribosome	GO:0003735:molecular_function:structural constituent of ribosome	GO:0006412:biological_process:translation
Locus_22605.0|BlastHit|gi|730564|sp|P39872.2|RL3_BOVIN	5718	GO:0005840:cellular_component:ribosome	GO:0003735:molecular_function:structural constituent of ribosome	GO:0051298:biological_process:centrosome duplication	GO:0051297:biological_process:centrosome organization	GO:0000022:biological_process:mitotic spindle elongation	GO:0007052:biological_process:mitotic spindle organization	GO:0006412:biological_process:translation
Locus_22605.0|BlastHit|gi|730564|sp|P39872.2|RL3_BOVIN	5719	GO:0005730:cellular_component:nucleolus	GO:0005840:cellular_component:ribosome	GO:0003735:molecular_function:structural constituent of ribosome	GO:0006412:biological_process:translation
Locus_22605.0|BlastHit|gi|730564|sp|P39872.2|RL3_BOVIN	5719	GO:0005840:cellular_component:ribosome	GO:0003735:molecular_function:structural constituent of ribosome	GO:0051298:biological_process:centrosome duplication	GO:0051297:biological_process:centrosome organization	GO:0000022:biological_process:mitotic spindle elongation	GO:0007052:biological_process:mitotic spindle organization	GO:0006412:biological_process:translation
Locus_22620.0|BlastHit|gi|110825729|sp|P05661.4|MYSA_DROME	5723	GO:0031672:cellular_component:A band	GO:0016459:cellular_component:myosin complex	GO:0032982:cellular_component:myosin filament	GO:0005703:cellular_component:polytene chromosome puff	GO:0030017:cellular_component:sarcomere	GO:0030898:molecular_function:actin-dependent ATPase activity	GO:0005524:molecular_function:ATP binding	GO:0042623:molecular_function:ATPase activity, coupled	GO:0003774:molecular_function:motor activity	GO:0042803:molecular_function:protein homodimerization activity	GO:0008307:molecular_function:structural constituent of muscle	GO:0007527:biological_process:adult somatic muscle development	GO:0006200:biological_process:ATP catabolic process	GO:0007298:biological_process:border follicle cell migration	GO:0007427:biological_process:epithelial cell migration, open tracheal system	GO:0060361:biological_process:flight	GO:0040011:biological_process:locomotion	GO:0042692:biological_process:muscle cell differentiation	GO:0006936:biological_process:muscle contraction	GO:0007517:biological_process:muscle organ development
Locus_22620.0|BlastHit|gi|110825729|sp|P05661.4|MYSA_DROME	5727	GO:0031672:cellular_component:A band	GO:0016459:cellular_component:myosin complex	GO:0032982:cellular_component:myosin filament	GO:0005703:cellular_component:polytene chromosome puff	GO:0030017:cellular_component:sarcomere	GO:0030898:molecular_function:actin-dependent ATPase activity	GO:0005524:molecular_function:ATP binding	GO:0042623:molecular_function:ATPase activity, coupled	GO:0003774:molecular_function:motor activity	GO:0042803:molecular_function:protein homodimerization activity	GO:0008307:molecular_function:structural constituent of muscle	GO:0007527:biological_process:adult somatic muscle development	GO:0006200:biological_process:ATP catabolic process	GO:0007298:biological_process:border follicle cell migration	GO:0007427:biological_process:epithelial cell migration, open tracheal system	GO:0060361:biological_process:flight	GO:0040011:biological_process:locomotion	GO:0042692:biological_process:muscle cell differentiation	GO:0006936:biological_process:muscle contraction	GO:0007517:biological_process:muscle organ development
Locus_22632.0|BlastHit|gi|13959572|sp|Q9VZD5.1|RT06_DROME	5737	GO:0005763:cellular_component:mitochondrial small ribosomal subunit	GO:0019843:molecular_function:rRNA binding	GO:0003735:molecular_function:structural constituent of ribosome	GO:0006412:biological_process:translation
Locus_22665.1|BlastHit|gi|82177041|sp|Q803G5.1|SAM5A_DANRE	5761	GO:0016021:cellular_component:integral component of membrane	GO:0005741:cellular_component:mitochondrial outer membrane	GO:0001889:biological_process:liver development
Locus_22684.0|BlastHit|gi|17369774|sp|Q9VMV6.1|SELT_DROME	5773	GO:0012505:cellular_component:endomembrane system	GO:0008430:molecular_function:selenium binding	GO:0045454:biological_process:cell redox homeostasis
Locus_22689.0|BlastHit|gi|12230175|sp|Q9VYD7.1|TIM9_DROME	5777	GO:0005743:cellular_component:mitochondrial inner membrane	GO:0046872:molecular_function:metal ion binding	GO:0015031:biological_process:protein transport
Locus_22696.0|BlastHit|gi|82178683|sp|Q5BL56.1|HMGX4_XENTR	5779	GO:0005634:cellular_component:nucleus	GO:0003677:molecular_function:DNA binding	GO:0019901:molecular_function:protein kinase binding	GO:0007275:biological_process:multicellular organismal development	GO:0030178:biological_process:negative regulation of Wnt signaling pathway	GO:0016055:biological_process:Wnt signaling pathway
Locus_22707.0|BlastHit|gi|49066053|sp|Q9NFT7.4|HXK2_DROME	5789	GO:0005829:cellular_component:cytosol	GO:0005524:molecular_function:ATP binding	GO:0008865:molecular_function:fructokinase activity	GO:0004340:molecular_function:glucokinase activity	GO:0019158:molecular_function:mannokinase activity	GO:0046835:biological_process:carbohydrate phosphorylation	GO:0001678:biological_process:cellular glucose homeostasis	GO:0051156:biological_process:glucose 6-phosphate metabolic process	GO:0006096:biological_process:glycolytic process	GO:0019318:biological_process:hexose metabolic process
Locus_22708.0|BlastHit|gi|121958854|sp|Q1HPL8.1|NDUBA_BOMMO	5790	GO:0005743:cellular_component:mitochondrial inner membrane	GO:0070469:cellular_component:respiratory chain	GO:0055114:biological_process:oxidation-reduction process
Locus_22745.0|BlastHit|gi|47606794|sp|Q9V3J1.2|VATH_DROME	5826	GO:0005886:cellular_component:plasma membrane	GO:0033181:cellular_component:plasma membrane proton-transporting V-type ATPase complex	GO:0000221:cellular_component:vacuolar proton-transporting V-type ATPase, V1 domain	GO:0046961:molecular_function:proton-transporting ATPase activity, rotational mechanism	GO:0015991:biological_process:ATP hydrolysis coupled proton transport	GO:0008340:biological_process:determination of adult lifespan	GO:0033227:biological_process:dsRNA transport
Locus_22749.0|BlastHit|gi|82181849|sp|Q68FI3.1|DOPDA_XENLA	5829	GO:0005737:cellular_component:cytoplasm	GO:0033981:molecular_function:D-dopachrome decarboxylase activity	GO:0042438:biological_process:melanin biosynthetic process
Locus_22779.0|BlastHit|gi|62298260|sp|P32234.2|128UP_DROME	5847	GO:0005525:molecular_function:GTP binding
Locus_22822.0|BlastHit|gi|134095|sp|P08579.1|RU2B_HUMAN	5891	GO:0005737:cellular_component:cytoplasm	GO:0005730:cellular_component:nucleolus	GO:0005681:cellular_component:spliceosomal complex	GO:0005685:cellular_component:U1 snRNP	GO:0000166:molecular_function:nucleotide binding	GO:0044822:molecular_function:poly(A) RNA binding	GO:0003723:molecular_function:RNA binding	GO:0017069:molecular_function:snRNA binding	GO:0000398:biological_process:mRNA splicing, via spliceosome
Locus_22832.0|BlastHit|gi|81866042|sp|Q80ZA4.1|PKHL1_MOUSE	5895	GO:0016021:cellular_component:integral component of membrane
Locus_22853.0|BlastHit|gi|129693|sp|P17917.2|PCNA_DROME	5905	GO:0005875:cellular_component:microtubule associated complex	GO:0005634:cellular_component:nucleus	GO:0003677:molecular_function:DNA binding	GO:0030337:molecular_function:DNA polymerase processivity factor activity	GO:0019730:biological_process:antimicrobial humoral response	GO:0006260:biological_process:DNA replication	GO:0006261:biological_process:DNA-dependent DNA replication	GO:0007307:biological_process:eggshell chorion gene amplification	GO:0006298:biological_process:mismatch repair	GO:0007052:biological_process:mitotic spindle organization	GO:0022008:biological_process:neurogenesis	GO:0006289:biological_process:nucleotide-excision repair	GO:0006275:biological_process:regulation of DNA replication
Locus_22869.0|BlastHit|gi|187668012|sp|B0BLT0.1|ZN593_XENTR	5909	GO:0046872:molecular_function:metal ion binding
Locus_22900.0|BlastHit|gi|122140367|sp|Q3T0E1.1|EXOS3_BOVIN	5923	GO:0000177:cellular_component:cytoplasmic exosome (RNase complex)	GO:0000178:cellular_component:exosome (RNase complex)	GO:0000176:cellular_component:nuclear exosome (RNase complex)	GO:0005730:cellular_component:nucleolus	GO:0035327:cellular_component:transcriptionally active chromatin	GO:0003723:molecular_function:RNA binding	GO:0071034:biological_process:CUT catabolic process	GO:0045006:biological_process:DNA deamination	GO:0043928:biological_process:exonucleolytic nuclear-transcribed mRNA catabolic process involved in deadenylation-dependent decay	GO:0045190:biological_process:isotype switching	GO:0045830:biological_process:positive regulation of isotype switching	GO:0006364:biological_process:rRNA processing
Locus_22943.0|BlastHit|gi|24638220|sp|Q9CXL1.1|TM50A_MOUSE	5957	GO:0005737:cellular_component:cytoplasm	GO:0005783:cellular_component:endoplasmic reticulum	GO:0016021:cellular_component:integral component of membrane
Locus_22964.0|BlastHit|gi|82183742|sp|Q6GL04.1|TERA_XENTR	5967	GO:0005737:cellular_component:cytoplasm	GO:0045169:cellular_component:fusome	GO:0005811:cellular_component:lipid particle	GO:0005875:cellular_component:microtubule associated complex	GO:0031965:cellular_component:nuclear membrane	GO:0005634:cellular_component:nucleus	GO:0043186:cellular_component:P granule	GO:0005886:cellular_component:plasma membrane	GO:0000502:cellular_component:proteasome complex	GO:0005524:molecular_function:ATP binding	GO:0016787:molecular_function:hydrolase activity	GO:0006200:biological_process:ATP catabolic process	GO:0098586:biological_process:cellular response to virus	GO:0048813:biological_process:dendrite morphogenesis	GO:0016320:biological_process:endoplasmic reticulum membrane fusion	GO:0007029:biological_process:endoplasmic reticulum organization	GO:0030433:biological_process:ER-associated ubiquitin-dependent protein catabolic process	GO:0007030:biological_process:Golgi organization	GO:0000226:biological_process:microtubule cytoskeleton organization	GO:0048477:biological_process:oogenesis
Locus_22982.0|BlastHit|gi|20140087|sp|Q90XD2.1|SPEB_CHICK	5979	GO:0070062:cellular_component:extracellular vesicular exosome	GO:0005739:cellular_component:mitochondrion	GO:0008783:molecular_function:agmatinase activity	GO:0046872:molecular_function:metal ion binding	GO:0033388:biological_process:putrescine biosynthetic process from arginine	GO:0008295:biological_process:spermidine biosynthetic process
Locus_23019.1|BlastHit|gi|76363525|sp|P83501.2|MSTAB_DROME	6006	GO:0042826:molecular_function:histone deacetylase binding	GO:0008168:molecular_function:methyltransferase activity	GO:0010629:biological_process:negative regulation of gene expression
Locus_23029.0|BlastHit|gi|74733402|sp|Q9BW72.1|HIG2A_HUMAN	6018	GO:0016021:cellular_component:integral component of membrane	GO:0005743:cellular_component:mitochondrial inner membrane	GO:0070469:cellular_component:respiratory chain	GO:0043066:biological_process:negative regulation of apoptotic process	GO:0055114:biological_process:oxidation-reduction process
Locus_23038.0|BlastHit|gi|3287776|sp|P81388.1|CU04_HOMAM	6021	GO:0042302:molecular_function:structural constituent of cuticle
Locus_23041.0|BlastHit|gi|81878771|sp|Q8R0J7.1|VP37B_MOUSE	6024	GO:0010008:cellular_component:endosome membrane	GO:0000813:cellular_component:ESCRT I complex	GO:0070062:cellular_component:extracellular vesicular exosome	GO:0031902:cellular_component:late endosome membrane	GO:0030496:cellular_component:midbody	GO:0016197:biological_process:endosomal transport	GO:0075733:biological_process:intracellular transport of virus	GO:0061024:biological_process:membrane organization	GO:0015031:biological_process:protein transport	GO:0019058:biological_process:viral life cycle	GO:0016032:biological_process:viral process	GO:0019082:biological_process:viral protein processing	GO:0019068:biological_process:virion assembly
Locus_23054.1|BlastHit|gi|1717869|sp|P45974.2|UBP5_HUMAN	6043	GO:0005764:cellular_component:lysosome	GO:0004197:molecular_function:cysteine-type endopeptidase activity	GO:0008242:molecular_function:omega peptidase activity	GO:0004221:molecular_function:ubiquitin thiolesterase activity	GO:0008270:molecular_function:zinc ion binding	GO:0032436:biological_process:positive regulation of proteasomal ubiquitin-dependent protein catabolic process	GO:0071108:biological_process:protein K48-linked deubiquitination	GO:0006511:biological_process:ubiquitin-dependent protein catabolic process
Locus_23055.0|BlastHit|gi|3122049|sp|Q14117.1|DPYS_HUMAN	6044	GO:0005829:cellular_component:cytosol	GO:0070062:cellular_component:extracellular vesicular exosome	GO:0016597:molecular_function:amino acid binding	GO:0004157:molecular_function:dihydropyrimidinase activity	GO:0002059:molecular_function:thymine binding	GO:0002058:molecular_function:uracil binding	GO:0008270:molecular_function:zinc ion binding	GO:0019482:biological_process:beta-alanine metabolic process	GO:0055086:biological_process:nucleobase-containing small molecule metabolic process	GO:0051289:biological_process:protein homotetramerization	GO:0006208:biological_process:pyrimidine nucleobase catabolic process	GO:0006206:biological_process:pyrimidine nucleobase metabolic process	GO:0046135:biological_process:pyrimidine nucleoside catabolic process	GO:0044281:biological_process:small molecule metabolic process	GO:0006210:biological_process:thymine catabolic process	GO:0006212:biological_process:uracil catabolic process
Locus_23118.0|BlastHit|gi|26006755|sp|Q26061.1|FRI_PACLE	6084	GO:0005737:cellular_component:cytoplasm	GO:0008199:molecular_function:ferric iron binding	GO:0004322:molecular_function:ferroxidase activity	GO:0006879:biological_process:cellular iron ion homeostasis	GO:0006826:biological_process:iron ion transport
Locus_23131.0|BlastHit|gi|3915086|sp|Q25008.1|TBA1_HOMAM	6090	GO:0005737:cellular_component:cytoplasm	GO:0005874:cellular_component:microtubule	GO:0005525:molecular_function:GTP binding	GO:0003924:molecular_function:GTPase activity	GO:0005200:molecular_function:structural constituent of cytoskeleton	GO:0007017:biological_process:microtubule-based process	GO:0051258:biological_process:protein polymerization
Locus_23147.0|BlastHit|gi|20140568|sp|Q13148.1|TADBP_HUMAN	6100	GO:0005634:cellular_component:nucleus	GO:0003690:molecular_function:double-stranded DNA binding	GO:0042802:molecular_function:identical protein binding	GO:0003730:molecular_function:mRNA 3'-UTR binding	GO:0000166:molecular_function:nucleotide binding	GO:0044822:molecular_function:poly(A) RNA binding	GO:0003723:molecular_function:RNA binding	GO:0001205:molecular_function:RNA polymerase II distal enhancer sequence-specific DNA binding transcription factor activity involved in positive regulation of transcription	GO:0003700:molecular_function:sequence-specific DNA binding transcription factor activity	GO:0070935:biological_process:3'-UTR-mediated mRNA stabilization	GO:0006397:biological_process:mRNA processing	GO:0043922:biological_process:negative regulation by host of viral transcription	GO:0008380:biological_process:RNA splicing	GO:0006366:biological_process:transcription from RNA polymerase II promoter
Locus_23148.0|BlastHit|gi|1168849|sp|P41731.2|CD63_MOUSE	6101	GO:0005737:cellular_component:cytoplasm	GO:0016021:cellular_component:integral component of membrane	GO:0031226:cellular_component:intrinsic component of plasma membrane	GO:0031902:cellular_component:late endosome membrane	GO:0005765:cellular_component:lysosomal membrane	GO:0005764:cellular_component:lysosome	GO:0042470:cellular_component:melanosome	GO:0097487:cellular_component:multivesicular body, internal vesicle	GO:0005886:cellular_component:plasma membrane	GO:0043234:cellular_component:protein complex	GO:0030658:cellular_component:transport vesicle membrane	GO:0032403:molecular_function:protein complex binding	GO:0016477:biological_process:cell migration	GO:0007160:biological_process:cell-matrix adhesion	GO:0035646:biological_process:endosome to melanosome transport	GO:0030855:biological_process:epithelial cell differentiation	GO:0010633:biological_process:negative regulation of epithelial cell migration	GO:0048757:biological_process:pigment granule maturation	GO:0045785:biological_process:positive regulation of cell adhesion	GO:0045807:biological_process:positive regulation of endocytosis
Locus_23157.0|BlastHit|gi|10720057|sp|Q9VAS7.1|INX3_DROME	6108	GO:0016327:cellular_component:apicolateral plasma membrane	GO:0005737:cellular_component:cytoplasm	GO:0005921:cellular_component:gap junction	GO:0016021:cellular_component:integral component of membrane	GO:0016328:cellular_component:lateral plasma membrane	GO:0005886:cellular_component:plasma membrane	GO:0005243:molecular_function:gap junction channel activity	GO:0007391:biological_process:dorsal closure	GO:0010496:biological_process:intercellular transport	GO:0006811:biological_process:ion transport	GO:0055085:biological_process:transmembrane transport
Locus_23175.0|BlastHit|gi|172048426|sp|A9ULE9.1|DJC22_XENTR	6123	GO:0016021:cellular_component:integral component of membrane
Locus_23182.0|BlastHit|gi|83286899|sp|P69478.1|CHSTB_RAT	6128	GO:0000139:cellular_component:Golgi membrane	GO:0016021:cellular_component:integral component of membrane	GO:0047756:molecular_function:chondroitin 4-sulfotransferase activity	GO:0001537:molecular_function:N-acetylgalactosamine 4-O-sulfotransferase activity	GO:0050659:molecular_function:N-acetylgalactosamine 4-sulfate 6-O-sulfotransferase activity	GO:0016051:biological_process:carbohydrate biosynthetic process	GO:0002063:biological_process:chondrocyte development	GO:0030206:biological_process:chondroitin sulfate biosynthetic process	GO:0048589:biological_process:developmental growth	GO:0042733:biological_process:embryonic digit morphogenesis	GO:0048703:biological_process:embryonic viscerocranium morphogenesis	GO:0043066:biological_process:negative regulation of apoptotic process	GO:0030512:biological_process:negative regulation of transforming growth factor beta receptor signaling pathway	GO:0033037:biological_process:polysaccharide localization	GO:0036342:biological_process:post-anal tail morphogenesis	GO:0009791:biological_process:post-embryonic development	GO:0042127:biological_process:regulation of cell proliferation	GO:0007585:biological_process:respiratory gaseous exchange
Locus_23210.0|BlastHit|gi|55976220|sp|O88543.3|CSN3_MOUSE	6158	GO:0008180:cellular_component:COP9 signalosome	GO:0005737:cellular_component:cytoplasm	GO:0010388:biological_process:cullin deneddylation	GO:0001701:biological_process:in utero embryonic development
Locus_23214.1|BlastHit|gi|136032|sp|P06708.1|TNNC2_PONLE	6162	GO:0005509:molecular_function:calcium ion binding
Locus_23229.0|BlastHit|gi|112987|sp|P00507.2|AATM_RAT	6172	GO:0009986:cellular_component:cell surface	GO:0005743:cellular_component:mitochondrial inner membrane	GO:0005759:cellular_component:mitochondrial matrix	GO:0005739:cellular_component:mitochondrion	GO:0043204:cellular_component:perikaryon	GO:0005886:cellular_component:plasma membrane	GO:0043234:cellular_component:protein complex	GO:0016597:molecular_function:amino acid binding	GO:0031406:molecular_function:carboxylic acid binding	GO:0019899:molecular_function:enzyme binding	GO:0016212:molecular_function:kynurenine-oxoglutarate transaminase activity	GO:0004069:molecular_function:L-aspartate:2-oxoglutarate aminotransferase activity	GO:0080130:molecular_function:L-phenylalanine:2-oxoglutarate aminotransferase activity	GO:0005543:molecular_function:phospholipid binding	GO:0042803:molecular_function:protein homodimerization activity	GO:0030170:molecular_function:pyridoxal phosphate binding	GO:0006103:biological_process:2-oxoglutarate metabolic process	GO:0006531:biological_process:aspartate metabolic process	GO:0009058:biological_process:biosynthetic process	GO:0006520:biological_process:cellular amino acid metabolic process
Locus_23235.0|BlastHit|gi|110825729|sp|P05661.4|MYSA_DROME	6177	GO:0031672:cellular_component:A band	GO:0016459:cellular_component:myosin complex	GO:0032982:cellular_component:myosin filament	GO:0005703:cellular_component:polytene chromosome puff	GO:0030017:cellular_component:sarcomere	GO:0030898:molecular_function:actin-dependent ATPase activity	GO:0005524:molecular_function:ATP binding	GO:0042623:molecular_function:ATPase activity, coupled	GO:0003774:molecular_function:motor activity	GO:0042803:molecular_function:protein homodimerization activity	GO:0008307:molecular_function:structural constituent of muscle	GO:0007527:biological_process:adult somatic muscle development	GO:0006200:biological_process:ATP catabolic process	GO:0007298:biological_process:border follicle cell migration	GO:0007427:biological_process:epithelial cell migration, open tracheal system	GO:0060361:biological_process:flight	GO:0040011:biological_process:locomotion	GO:0042692:biological_process:muscle cell differentiation	GO:0006936:biological_process:muscle contraction	GO:0007517:biological_process:muscle organ development
Locus_23255.0|BlastHit|gi|74868306|sp|Q9VCC3.1|RT24_DROME	6187	GO:0005762:cellular_component:mitochondrial large ribosomal subunit	GO:0005763:cellular_component:mitochondrial small ribosomal subunit	GO:0003735:molecular_function:structural constituent of ribosome	GO:0006412:biological_process:translation
Locus_23259.0|BlastHit|gi|9087114|sp|O08918.3|CCNG2_MOUSE	6189	GO:0005737:cellular_component:cytoplasm	GO:0005634:cellular_component:nucleus	GO:0007067:biological_process:mitotic nuclear division	GO:0051726:biological_process:regulation of cell cycle
Locus_23276.0|BlastHit|gi|76800653|sp|Q05319.2|STUB_DROME	6206	GO:0005576:cellular_component:extracellular region	GO:0008201:molecular_function:heparin binding	GO:0008233:molecular_function:peptidase activity	GO:0004252:molecular_function:serine-type endopeptidase activity	GO:0006954:biological_process:inflammatory response
Locus_23288.0|BlastHit|gi|52000827|sp|Q8HXG6.3|NDUAB_BOVIN	6217	GO:0016021:cellular_component:integral component of membrane	GO:0005743:cellular_component:mitochondrial inner membrane	GO:0005739:cellular_component:mitochondrion	GO:0070469:cellular_component:respiratory chain	GO:0055114:biological_process:oxidation-reduction process
Locus_23296.0|BlastHit|gi|62906874|sp|Q13685.2|AAMP_HUMAN	6241	GO:0009986:cellular_component:cell surface	GO:0005737:cellular_component:cytoplasm	GO:0005886:cellular_component:plasma membrane	GO:0008201:molecular_function:heparin binding	GO:0001525:biological_process:angiogenesis	GO:0030154:biological_process:cell differentiation	GO:0010595:biological_process:positive regulation of endothelial cell migration	GO:0014909:biological_process:smooth muscle cell migration
Locus_23307.0|BlastHit|gi|73920863|sp|P81139.1|LIPR2_CAVPO	6248	GO:0005615:cellular_component:extracellular space	GO:0047372:molecular_function:acylglycerol lipase activity	GO:0005509:molecular_function:calcium ion binding	GO:0047714:molecular_function:galactolipase activity	GO:0004620:molecular_function:phospholipase activity	GO:0004806:molecular_function:triglyceride lipase activity	GO:0019376:biological_process:galactolipid catabolic process	GO:0006629:biological_process:lipid metabolic process	GO:0009395:biological_process:phospholipid catabolic process
Locus_23315.0|BlastHit|gi|6919838|sp|Q9X248.1|FABG_THEMA	6253	GO:0004316:molecular_function:3-oxoacyl-[acyl-carrier-protein] reductase (NADPH) activity	GO:0051287:molecular_function:NAD binding	GO:0050661:molecular_function:NADP binding	GO:0030497:biological_process:fatty acid elongation
Locus_23327.0|BlastHit|gi|51701863|sp|Q9V3H2.1|PSDE_DROME	6257	GO:0005875:cellular_component:microtubule associated complex	GO:0005838:cellular_component:proteasome regulatory particle	GO:0008541:cellular_component:proteasome regulatory particle, lid subcomplex	GO:0046872:molecular_function:metal ion binding	GO:0008237:molecular_function:metallopeptidase activity	GO:0009987:biological_process:cellular process	GO:0032436:biological_process:positive regulation of proteasomal ubiquitin-dependent protein catabolic process	GO:0043161:biological_process:proteasome-mediated ubiquitin-dependent protein catabolic process	GO:0006508:biological_process:proteolysis
Locus_23327.0|BlastHit|gi|51701863|sp|Q9V3H2.1|PSDE_DROME	6257	GO:0034451:cellular_component:centriolar satellite	GO:0005814:cellular_component:centriole	GO:0005929:cellular_component:cilium	GO:0061511:biological_process:centriole elongation	GO:0035058:biological_process:nonmotile primary cilium assembly	GO:0071539:biological_process:protein localization to centrosome
Locus_23328.0|BlastHit|gi|47606778|sp|P80601.3|UK114_CAPHI	6258	GO:0009986:cellular_component:cell surface	GO:0019239:molecular_function:deaminase activity	GO:0004519:molecular_function:endonuclease activity
Locus_23334.0|BlastHit|gi|130859|sp|P25788.2|PSA3_HUMAN	6261	GO:0005737:cellular_component:cytoplasm	GO:0005829:cellular_component:cytosol	GO:0070062:cellular_component:extracellular vesicular exosome	GO:0005654:cellular_component:nucleoplasm	GO:0005634:cellular_component:nucleus	GO:0000502:cellular_component:proteasome complex	GO:0005839:cellular_component:proteasome core complex	GO:0019773:cellular_component:proteasome core complex, alpha-subunit complex	GO:0004298:molecular_function:threonine-type endopeptidase activity	GO:0031145:biological_process:anaphase-promoting complex-dependent proteasomal ubiquitin-dependent protein catabolic process	GO:0042590:biological_process:antigen processing and presentation of exogenous peptide antigen via MHC class I	GO:0002479:biological_process:antigen processing and presentation of exogenous peptide antigen via MHC class I, TAP-dependent	GO:0002474:biological_process:antigen processing and presentation of peptide antigen via MHC class I	GO:0006915:biological_process:apoptotic process	GO:0034641:biological_process:cellular nitrogen compound metabolic process	GO:0006977:biological_process:DNA damage response, signal transduction by p53 class mediator resulting in cell cycle arrest	GO:0000082:biological_process:G1/S transition of mitotic cell cycle	GO:0010467:biological_process:gene expression	GO:0000278:biological_process:mitotic cell cycle	GO:0016071:biological_process:mRNA metabolic process
Locus_23347.0|BlastHit|gi|116242812|sp|P29083.2|T2EA_HUMAN	6265	GO:0045111:cellular_component:intermediate filament cytoskeleton	GO:0005654:cellular_component:nucleoplasm	GO:0005634:cellular_component:nucleus	GO:0046872:molecular_function:metal ion binding	GO:0043565:molecular_function:sequence-specific DNA binding	GO:0010467:biological_process:gene expression	GO:0006355:biological_process:regulation of transcription, DNA-templated	GO:0006368:biological_process:transcription elongation from RNA polymerase II promoter	GO:0006366:biological_process:transcription from RNA polymerase II promoter	GO:0006367:biological_process:transcription initiation from RNA polymerase II promoter	GO:0016032:biological_process:viral process
Locus_23361.0|BlastHit|gi|116248088|sp|Q32L93.1|GMPR2_BOVIN	6270	GO:1902560:cellular_component:GMP reductase complex	GO:0003920:molecular_function:GMP reductase activity	GO:0046872:molecular_function:metal ion binding	GO:0046037:biological_process:GMP metabolic process	GO:0006144:biological_process:purine nucleobase metabolic process
Locus_23454.0|BlastHit|gi|88909244|sp|P84173.1|PHB_CHICK	6345	GO:0005737:cellular_component:cytoplasm	GO:0005811:cellular_component:lipid particle	GO:0016020:cellular_component:membrane	GO:0005875:cellular_component:microtubule associated complex	GO:0005739:cellular_component:mitochondrion	GO:0071456:biological_process:cellular response to hypoxia	GO:0007275:biological_process:multicellular organismal development
Locus_23475.0|BlastHit|gi|212288111|sp|B1H2T2.1|CC058_XENTR	6364	GO:0030137:cellular_component:COPI-coated vesicle	GO:0005615:cellular_component:extracellular space	GO:0060038:biological_process:cardiac muscle cell proliferation	GO:0014066:biological_process:regulation of phosphatidylinositol 3-kinase signaling
Locus_23482.0|BlastHit|gi|229462993|sp|Q9VEG6.3|PERC_DROME	6368	GO:0005615:cellular_component:extracellular space	GO:0005875:cellular_component:microtubule associated complex	GO:0020037:molecular_function:heme binding	GO:0046872:molecular_function:metal ion binding	GO:0004601:molecular_function:peroxidase activity	GO:0004666:molecular_function:prostaglandin-endoperoxide synthase activity	GO:0007304:biological_process:chorion-containing eggshell formation	GO:0007306:biological_process:eggshell chorion assembly	GO:0042744:biological_process:hydrogen peroxide catabolic process	GO:0042743:biological_process:hydrogen peroxide metabolic process	GO:0030707:biological_process:ovarian follicle cell development	GO:0001516:biological_process:prostaglandin biosynthetic process
Locus_23489.0|BlastHit|gi|74734684|sp|Q9NX20.1|RM16_HUMAN	6371	GO:0005739:cellular_component:mitochondrion	GO:0005840:cellular_component:ribosome	GO:0019843:molecular_function:rRNA binding	GO:0003735:molecular_function:structural constituent of ribosome	GO:0006412:biological_process:translation
Locus_23494.0|BlastHit|gi|134312|sp|P02636.1|SCPA_PENSP	6379	GO:0005509:molecular_function:calcium ion binding
Locus_23494.0|BlastHit|gi|134312|sp|P02636.1|SCPA_PENSP	6379	GO:0005634:cellular_component:nucleus	GO:0005674:cellular_component:transcription factor TFIIF complex	GO:0003677:molecular_function:DNA binding	GO:0001096:molecular_function:TFIIF-class transcription factor binding	GO:0016740:molecular_function:transferase activity	GO:0022008:biological_process:neurogenesis	GO:0032968:biological_process:positive regulation of transcription elongation from RNA polymerase II promoter	GO:0045944:biological_process:positive regulation of transcription from RNA polymerase II promoter	GO:0060261:biological_process:positive regulation of transcription initiation from RNA polymerase II promoter	GO:0006367:biological_process:transcription initiation from RNA polymerase II promoter
Locus_23494.0|BlastHit|gi|134312|sp|P02636.1|SCPA_PENSP	6381	GO:0005509:molecular_function:calcium ion binding
Locus_23494.0|BlastHit|gi|134312|sp|P02636.1|SCPA_PENSP	6381	GO:0005634:cellular_component:nucleus	GO:0005674:cellular_component:transcription factor TFIIF complex	GO:0003677:molecular_function:DNA binding	GO:0001096:molecular_function:TFIIF-class transcription factor binding	GO:0016740:molecular_function:transferase activity	GO:0022008:biological_process:neurogenesis	GO:0032968:biological_process:positive regulation of transcription elongation from RNA polymerase II promoter	GO:0045944:biological_process:positive regulation of transcription from RNA polymerase II promoter	GO:0060261:biological_process:positive regulation of transcription initiation from RNA polymerase II promoter	GO:0006367:biological_process:transcription initiation from RNA polymerase II promoter
Locus_23495.0|BlastHit|gi|122125964|sp|Q4N4N8.1|TXND_THEPA	6382	GO:0005789:cellular_component:endoplasmic reticulum membrane	GO:0016021:cellular_component:integral component of membrane	GO:0045454:biological_process:cell redox homeostasis
Locus_23526.0|BlastHit|gi|81883151|sp|Q5M954.1|SEN2_RAT	6404	GO:0005813:cellular_component:centrosome	GO:0005737:cellular_component:cytoplasm	GO:0005730:cellular_component:nucleolus	GO:0000214:cellular_component:tRNA-intron endonuclease complex	GO:0016829:molecular_function:lyase activity	GO:0003676:molecular_function:nucleic acid binding	GO:0000213:molecular_function:tRNA-intron endonuclease activity	GO:0006397:biological_process:mRNA processing	GO:0006388:biological_process:tRNA splicing, via endonucleolytic cleavage and ligation
Locus_23556.0|BlastHit|gi|1703454|sp|P07584.2|ASTA_ASTFL	6426	GO:0060473:cellular_component:cortical granule	GO:0005737:cellular_component:cytoplasm	GO:0005886:cellular_component:plasma membrane	GO:0070001:molecular_function:aspartic-type peptidase activity	GO:0070002:molecular_function:glutamic-type peptidase activity	GO:0004222:molecular_function:metalloendopeptidase activity	GO:0008233:molecular_function:peptidase activity	GO:0008270:molecular_function:zinc ion binding	GO:0007155:biological_process:cell adhesion	GO:0009566:biological_process:fertilization	GO:2000360:biological_process:negative regulation of binding of sperm to zona pellucida	GO:0010954:biological_process:positive regulation of protein processing	GO:0060468:biological_process:prevention of polyspermy
Locus_23556.0|BlastHit|gi|1703454|sp|P07584.2|ASTA_ASTFL	6430	GO:0060473:cellular_component:cortical granule	GO:0005737:cellular_component:cytoplasm	GO:0005886:cellular_component:plasma membrane	GO:0070001:molecular_function:aspartic-type peptidase activity	GO:0070002:molecular_function:glutamic-type peptidase activity	GO:0004222:molecular_function:metalloendopeptidase activity	GO:0008233:molecular_function:peptidase activity	GO:0008270:molecular_function:zinc ion binding	GO:0007155:biological_process:cell adhesion	GO:0009566:biological_process:fertilization	GO:2000360:biological_process:negative regulation of binding of sperm to zona pellucida	GO:0010954:biological_process:positive regulation of protein processing	GO:0060468:biological_process:prevention of polyspermy
Locus_23566.0|BlastHit|gi|224488019|sp|B5DGH9.1|EIF3E_SALSA	6437	GO:0016282:cellular_component:eukaryotic 43S preinitiation complex	GO:0033290:cellular_component:eukaryotic 48S preinitiation complex	GO:0005852:cellular_component:eukaryotic translation initiation factor 3 complex	GO:0005634:cellular_component:nucleus	GO:0003743:molecular_function:translation initiation factor activity	GO:0001731:biological_process:formation of translation preinitiation complex	GO:0006446:biological_process:regulation of translational initiation	GO:0006413:biological_process:translational initiation
Locus_23568.0|BlastHit|gi|73917775|sp|Q503V0.3|CHMP6_DANRE	6439	GO:0070062:cellular_component:extracellular vesicular exosome	GO:0031902:cellular_component:late endosome membrane	GO:0015031:biological_process:protein transport
Locus_23575.0|BlastHit|gi|135400|sp|P18258.1|TBA1_PARLI	6446	GO:0005737:cellular_component:cytoplasm	GO:0005874:cellular_component:microtubule	GO:0005525:molecular_function:GTP binding	GO:0003924:molecular_function:GTPase activity	GO:0005200:molecular_function:structural constituent of cytoskeleton	GO:0007017:biological_process:microtubule-based process	GO:0051258:biological_process:protein polymerization
Locus_23587.0|BlastHit|gi|123900566|sp|Q3KRG3.1|TSR2_DANRE	6453	GO:0006364:biological_process:rRNA processing
Locus_23601.0|BlastHit|gi|12230174|sp|Q9VTN3.1|TIM13_DROME	6487	GO:0005743:cellular_component:mitochondrial inner membrane	GO:0046872:molecular_function:metal ion binding	GO:0015031:biological_process:protein transport
Locus_23614.0|BlastHit|gi|76364210|sp|Q6AXX4.1|SAS10_RAT	6494	GO:0005634:cellular_component:nucleus	GO:0003723:molecular_function:RNA binding	GO:0016568:biological_process:chromatin modification	GO:0022008:biological_process:neurogenesis
Locus_23619.0|BlastHit|gi|146345383|sp|P00920.4|CAH2_MOUSE	6495	GO:0005829:cellular_component:cytosol	GO:0004089:molecular_function:carbonate dehydratase activity	GO:0016151:molecular_function:nickel cation binding	GO:0008270:molecular_function:zinc ion binding	GO:0006730:biological_process:one-carbon metabolic process	GO:0045471:biological_process:response to ethanol	GO:0006979:biological_process:response to oxidative stress
Locus_23628.0|BlastHit|gi|223635262|sp|A7GPY2.1|KYNB_BACCN	6499	GO:0004061:molecular_function:arylformamidase activity	GO:0004328:molecular_function:formamidase activity	GO:0043420:biological_process:anthranilate metabolic process	GO:0019441:biological_process:tryptophan catabolic process to kynurenine
Locus_23652.0|BlastHit|gi|152031623|sp|P02515.4|HSP22_DROME	6509	GO:0008340:biological_process:determination of adult lifespan	GO:0009408:biological_process:response to heat	GO:0006979:biological_process:response to oxidative stress
Locus_23657.0|BlastHit|gi|166225652|sp|A1L1C5.1|URAD_XENLA	6515	GO:0005777:cellular_component:peroxisome	GO:0016831:molecular_function:carboxy-lyase activity	GO:0019428:biological_process:allantoin biosynthetic process	GO:0006144:biological_process:purine nucleobase metabolic process	GO:0019628:biological_process:urate catabolic process
Locus_23658.0|BlastHit|gi|119651|sp|P18756.1|ETS1B_XENLA	6516	GO:0005634:cellular_component:nucleus	GO:0043565:molecular_function:sequence-specific DNA binding	GO:0003700:molecular_function:sequence-specific DNA binding transcription factor activity	GO:0010595:biological_process:positive regulation of endothelial cell migration	GO:0045765:biological_process:regulation of angiogenesis	GO:0006351:biological_process:transcription, DNA-templated
Locus_23680.0|BlastHit|gi|14285410|sp|Q9Y3B2.1|EXOS1_HUMAN	6526	GO:0005829:cellular_component:cytosol	GO:0000178:cellular_component:exosome (RNase complex)	GO:0005730:cellular_component:nucleolus	GO:0005634:cellular_component:nucleus	GO:0003723:molecular_function:RNA binding	GO:0043928:biological_process:exonucleolytic nuclear-transcribed mRNA catabolic process involved in deadenylation-dependent decay	GO:0010467:biological_process:gene expression	GO:0016071:biological_process:mRNA metabolic process	GO:0000288:biological_process:nuclear-transcribed mRNA catabolic process, deadenylation-dependent decay	GO:0016070:biological_process:RNA metabolic process	GO:0006364:biological_process:rRNA processing
Locus_23689.0|BlastHit|gi|38372258|sp|Q9VCY8.2|ADRL_DROME	6530	GO:0016021:cellular_component:integral component of membrane	GO:0005886:cellular_component:plasma membrane	GO:0042562:molecular_function:hormone binding	GO:0004872:molecular_function:receptor activity	GO:0033211:biological_process:adiponectin-activated signaling pathway	GO:0019395:biological_process:fatty acid oxidation	GO:0042593:biological_process:glucose homeostasis	GO:0009755:biological_process:hormone-mediated signaling pathway	GO:0032024:biological_process:positive regulation of insulin secretion	GO:0070328:biological_process:triglyceride homeostasis
Locus_23732.0|BlastHit|gi|5902742|sp|P79896.1|ADHX_SPAAU	6566	GO:0005737:cellular_component:cytoplasm	GO:0004022:molecular_function:alcohol dehydrogenase (NAD) activity	GO:0051903:molecular_function:S-(hydroxymethyl)glutathione dehydrogenase activity	GO:0008270:molecular_function:zinc ion binding	GO:0006069:biological_process:ethanol oxidation
Locus_23732.0|BlastHit|gi|5902742|sp|P79896.1|ADHX_SPAAU	6567	GO:0005737:cellular_component:cytoplasm	GO:0004022:molecular_function:alcohol dehydrogenase (NAD) activity	GO:0051903:molecular_function:S-(hydroxymethyl)glutathione dehydrogenase activity	GO:0008270:molecular_function:zinc ion binding	GO:0006069:biological_process:ethanol oxidation
Locus_23738.0|BlastHit|gi|33301416|sp|Q9D0S4.1|NEUL2_MOUSE	6570	GO:0005927:cellular_component:muscle tendon junction	GO:0030891:cellular_component:VCB complex	GO:0035556:biological_process:intracellular signal transduction	GO:0030239:biological_process:myofibril assembly	GO:0016567:biological_process:protein ubiquitination	GO:0045214:biological_process:sarcomere organization
Locus_23740.0|BlastHit|gi|160409939|sp|A2ARV4.1|LRP2_MOUSE	6571	GO:0045177:cellular_component:apical part of cell	GO:0016324:cellular_component:apical plasma membrane	GO:0005903:cellular_component:brush border	GO:0031526:cellular_component:brush border membrane	GO:0005905:cellular_component:coated pit	GO:0030139:cellular_component:endocytic vesicle	GO:0005783:cellular_component:endoplasmic reticulum	GO:0005768:cellular_component:endosome	GO:0070062:cellular_component:extracellular vesicular exosome	GO:0005794:cellular_component:Golgi apparatus	GO:0016021:cellular_component:integral component of membrane	GO:0005765:cellular_component:lysosomal membrane	GO:0016020:cellular_component:membrane	GO:0043235:cellular_component:receptor complex	GO:0005509:molecular_function:calcium ion binding	GO:0004872:molecular_function:receptor activity	GO:0008283:biological_process:cell proliferation	GO:0030900:biological_process:forebrain development	GO:0006898:biological_process:receptor-mediated endocytosis	GO:0006766:biological_process:vitamin metabolic process
Locus_23749.0|BlastHit|gi|23822301|sp|Q9CY21.1|WBS22_MOUSE	6581	GO:0005737:cellular_component:cytoplasm	GO:0005634:cellular_component:nucleus	GO:0008168:molecular_function:methyltransferase activity	GO:0044822:molecular_function:poly(A) RNA binding	GO:0016568:biological_process:chromatin modification	GO:0006355:biological_process:regulation of transcription, DNA-templated	GO:0006364:biological_process:rRNA processing	GO:0006351:biological_process:transcription, DNA-templated
Locus_23760.0|BlastHit|gi|62901121|sp|Q9JHB5.1|TSNAX_RAT	6587	GO:0005794:cellular_component:Golgi apparatus	GO:0005634:cellular_component:nucleus	GO:0048471:cellular_component:perinuclear region of cytoplasm	GO:0031687:molecular_function:A2A adenosine receptor binding	GO:0046872:molecular_function:metal ion binding	GO:0032403:molecular_function:protein complex binding	GO:0043565:molecular_function:sequence-specific DNA binding	GO:0030154:biological_process:cell differentiation	GO:0007275:biological_process:multicellular organismal development	GO:0007283:biological_process:spermatogenesis
Locus_23761.0|BlastHit|gi|341942208|sp|Q8BZ20.3|PAR12_MOUSE	6588	GO:0005634:cellular_component:nucleus	GO:0046872:molecular_function:metal ion binding	GO:0003950:molecular_function:NAD+ ADP-ribosyltransferase activity	GO:0044822:molecular_function:poly(A) RNA binding
Locus_23775.0|BlastHit|gi|30580619|sp|P70191.1|TRAF5_MOUSE	6596	GO:0035631:cellular_component:CD40 receptor complex	GO:0005938:cellular_component:cell cortex	GO:0005737:cellular_component:cytoplasm	GO:0009898:cellular_component:cytoplasmic side of plasma membrane	GO:0005829:cellular_component:cytosol	GO:0010008:cellular_component:endosome membrane	GO:0005811:cellular_component:lipid particle	GO:0005739:cellular_component:mitochondrion	GO:0005730:cellular_component:nucleolus	GO:0005634:cellular_component:nucleus	GO:0048471:cellular_component:perinuclear region of cytoplasm	GO:0005886:cellular_component:plasma membrane	GO:0043234:cellular_component:protein complex	GO:0042826:molecular_function:histone deacetylase binding	GO:0016874:molecular_function:ligase activity	GO:0031435:molecular_function:mitogen-activated protein kinase kinase kinase binding	GO:0043422:molecular_function:protein kinase B binding	GO:0019901:molecular_function:protein kinase binding	GO:0047485:molecular_function:protein N-terminus binding	GO:0004871:molecular_function:signal transducer activity
Locus_23784.0|BlastHit|gi|50401534|sp|Q7ZW41.1|RPB7_DANRE	6601	GO:0000932:cellular_component:cytoplasmic mRNA processing body	GO:0005665:cellular_component:DNA-directed RNA polymerase II, core complex	GO:0005634:cellular_component:nucleus	GO:0003899:molecular_function:DNA-directed RNA polymerase activity	GO:0003697:molecular_function:single-stranded DNA binding	GO:0003727:molecular_function:single-stranded RNA binding	GO:0031369:molecular_function:translation initiation factor binding	GO:0000291:biological_process:nuclear-transcribed mRNA catabolic process, exonucleolytic	GO:0060213:biological_process:positive regulation of nuclear-transcribed mRNA poly(A) tail shortening	GO:0045948:biological_process:positive regulation of translational initiation	GO:0006366:biological_process:transcription from RNA polymerase II promoter	GO:0006367:biological_process:transcription initiation from RNA polymerase II promoter
Locus_23831.0|BlastHit|gi|135232|sp|P29084.1|T2EB_HUMAN	6626	GO:0005737:cellular_component:cytoplasm	GO:0005654:cellular_component:nucleoplasm	GO:0005634:cellular_component:nucleus	GO:0005673:cellular_component:transcription factor TFIIE complex	GO:0003677:molecular_function:DNA binding	GO:0044822:molecular_function:poly(A) RNA binding	GO:0010467:biological_process:gene expression	GO:0006355:biological_process:regulation of transcription, DNA-templated	GO:0006368:biological_process:transcription elongation from RNA polymerase II promoter	GO:0006366:biological_process:transcription from RNA polymerase II promoter	GO:0006367:biological_process:transcription initiation from RNA polymerase II promoter	GO:0016032:biological_process:viral process
Locus_23832.1|BlastHit|gi|20455166|sp|O08587.2|NUP50_RAT	6627	GO:0031965:cellular_component:nuclear membrane	GO:0005643:cellular_component:nuclear pore	GO:0046907:biological_process:intracellular transport	GO:0051028:biological_process:mRNA transport	GO:0015031:biological_process:protein transport
Locus_23855.0|BlastHit|gi|6226823|sp|P97576.2|GRPE1_RAT	6634	GO:0005759:cellular_component:mitochondrial matrix	GO:0000774:molecular_function:adenyl-nucleotide exchange factor activity	GO:0006457:biological_process:protein folding
Locus_23860.0|BlastHit|gi|59803098|sp|Q16851.5|UGPA_HUMAN	6638	GO:0005885:cellular_component:Arp2/3 protein complex	GO:0005737:cellular_component:cytoplasm	GO:0030027:cellular_component:lamellipodium	GO:0030833:biological_process:regulation of actin filament polymerization
Locus_23860.0|BlastHit|gi|59803098|sp|Q16851.5|UGPA_HUMAN	6638	GO:0005829:cellular_component:cytosol	GO:0070062:cellular_component:extracellular vesicular exosome	GO:0005634:cellular_component:nucleus	GO:0005536:molecular_function:glucose binding	GO:0046872:molecular_function:metal ion binding	GO:0032557:molecular_function:pyrimidine ribonucleotide binding	GO:0003983:molecular_function:UTP:glucose-1-phosphate uridylyltransferase activity	GO:0005975:biological_process:carbohydrate metabolic process	GO:0052695:biological_process:cellular glucuronidation	GO:0019255:biological_process:glucose 1-phosphate metabolic process	GO:0006006:biological_process:glucose metabolic process	GO:0005978:biological_process:glycogen biosynthetic process	GO:0044281:biological_process:small molecule metabolic process	GO:0006011:biological_process:UDP-glucose metabolic process	GO:0006065:biological_process:UDP-glucuronate biosynthetic process	GO:0006805:biological_process:xenobiotic metabolic process
Locus_23865.0|BlastHit|gi|122063429|sp|Q3T168.1|CYBP_BOVIN	6640	GO:0030877:cellular_component:beta-catenin destruction complex	GO:0070062:cellular_component:extracellular vesicular exosome	GO:0005641:cellular_component:nuclear envelope lumen
Locus_23868.0|BlastHit|gi|18266783|sp|O55029.2|COPB2_MOUSE	6643	GO:0030126:cellular_component:COPI vesicle coat	GO:0005829:cellular_component:cytosol	GO:0005794:cellular_component:Golgi apparatus	GO:0000139:cellular_component:Golgi membrane	GO:0005080:molecular_function:protein kinase C binding	GO:0005198:molecular_function:structural molecule activity	GO:0006891:biological_process:intra-Golgi vesicle-mediated transport	GO:0006886:biological_process:intracellular protein transport	GO:0006890:biological_process:retrograde vesicle-mediated transport, Golgi to ER
Locus_23922.0|BlastHit|gi|46396017|sp|Q9NZN8.1|CNOT2_HUMAN	6673	GO:0030014:cellular_component:CCR4-NOT complex	GO:0005737:cellular_component:cytoplasm	GO:0005829:cellular_component:cytosol	GO:0016020:cellular_component:membrane	GO:0005634:cellular_component:nucleus	GO:0001104:molecular_function:RNA polymerase II transcription cofactor activity	GO:0001226:molecular_function:RNA polymerase II transcription corepressor binding	GO:0010467:biological_process:gene expression	GO:0031047:biological_process:gene silencing by RNA	GO:0016071:biological_process:mRNA metabolic process	GO:0033147:biological_process:negative regulation of intracellular estrogen receptor signaling pathway	GO:0000122:biological_process:negative regulation of transcription from RNA polymerase II promoter	GO:0000288:biological_process:nuclear-transcribed mRNA catabolic process, deadenylation-dependent decay	GO:0000289:biological_process:nuclear-transcribed mRNA poly(A) tail shortening	GO:0010606:biological_process:positive regulation of cytoplasmic mRNA processing body assembly	GO:2000036:biological_process:regulation of stem cell maintenance	GO:0006357:biological_process:regulation of transcription from RNA polymerase II promoter	GO:0006417:biological_process:regulation of translation	GO:0016070:biological_process:RNA metabolic process	GO:0090503:biological_process:RNA phosphodiester bond hydrolysis, exonucleolytic
Locus_23954.0|BlastHit|gi|7387725|sp|Q9WVK7.1|HCDH_RAT	6686	GO:0005743:cellular_component:mitochondrial inner membrane	GO:0005759:cellular_component:mitochondrial matrix	GO:0005634:cellular_component:nucleus	GO:0003857:molecular_function:3-hydroxyacyl-CoA dehydrogenase activity	GO:0070403:molecular_function:NAD+ binding	GO:0006635:biological_process:fatty acid beta-oxidation	GO:0046676:biological_process:negative regulation of insulin secretion	GO:0014823:biological_process:response to activity	GO:0042493:biological_process:response to drug	GO:0009725:biological_process:response to hormone	GO:0032868:biological_process:response to insulin
Locus_23975.0|BlastHit|gi|341940516|sp|Q9JLB4.3|CUBN_MOUSE	6699	GO:0031526:cellular_component:brush border membrane	GO:0005905:cellular_component:coated pit	GO:0030135:cellular_component:coated vesicle	GO:0030666:cellular_component:endocytic vesicle membrane	GO:0010008:cellular_component:endosome membrane	GO:0043202:cellular_component:lysosomal lumen	GO:0005765:cellular_component:lysosomal membrane	GO:0016020:cellular_component:membrane	GO:0043234:cellular_component:protein complex	GO:0005509:molecular_function:calcium ion binding	GO:0031419:molecular_function:cobalamin binding	GO:0015235:molecular_function:cobalamin transporter activity	GO:0030492:molecular_function:hemoglobin binding	GO:0042802:molecular_function:identical protein binding	GO:0004872:molecular_function:receptor activity	GO:0008203:biological_process:cholesterol metabolic process	GO:0015889:biological_process:cobalamin transport	GO:0020028:biological_process:hemoglobin import	GO:0001701:biological_process:in utero embryonic development	GO:0070207:biological_process:protein homotrimerization
Locus_24000.0|BlastHit|gi|465731|sp|P34276.1|YKJ2_CAEEL	6715	GO:0016021:cellular_component:integral component of membrane
Locus_24022.0|BlastHit|gi|119370351|sp|Q9JLL0.2|CRIM1_MOUSE	6729	GO:0005576:cellular_component:extracellular region	GO:0045087:biological_process:innate immune response	GO:0001558:biological_process:regulation of cell growth
Locus_24041.0|BlastHit|gi|66774115|sp|Q38813.2|DNAJ1_ARATH	6749	GO:0005739:cellular_component:mitochondrion	GO:0005524:molecular_function:ATP binding	GO:0003676:molecular_function:nucleic acid binding	GO:0008270:molecular_function:zinc ion binding	GO:0006457:biological_process:protein folding	GO:0009408:biological_process:response to heat
Locus_24070.0|BlastHit|gi|37999713|sp|Q8N806.2|UBR7_HUMAN	6771	GO:0016874:molecular_function:ligase activity	GO:0004842:molecular_function:ubiquitin-protein transferase activity	GO:0008270:molecular_function:zinc ion binding
Locus_24090.0|BlastHit|gi|21263796|sp|Q9Z2Q5.2|RM40_MOUSE	6779	GO:0005761:cellular_component:mitochondrial ribosome	GO:0005739:cellular_component:mitochondrion	GO:0005730:cellular_component:nucleolus	GO:0044822:molecular_function:poly(A) RNA binding
Locus_24119.0|BlastHit|gi|74848914|sp|Q9GV27.1|EIF3H_BOMMO	6796	GO:0016282:cellular_component:eukaryotic 43S preinitiation complex	GO:0033290:cellular_component:eukaryotic 48S preinitiation complex	GO:0005852:cellular_component:eukaryotic translation initiation factor 3 complex	GO:0003743:molecular_function:translation initiation factor activity	GO:0001731:biological_process:formation of translation preinitiation complex
Locus_24126.0|BlastHit|gi|251757329|sp|Q96T23.2|RSF1_HUMAN	6800	GO:0005654:cellular_component:nucleoplasm	GO:0005634:cellular_component:nucleus	GO:0031213:cellular_component:RSF complex	GO:0042393:molecular_function:histone binding	GO:0008270:molecular_function:zinc ion binding	GO:0034080:biological_process:CENP-A containing nucleosome assembly	GO:0006338:biological_process:chromatin remodeling	GO:0006352:biological_process:DNA-templated transcription, initiation	GO:0043392:biological_process:negative regulation of DNA binding	GO:0045892:biological_process:negative regulation of transcription, DNA-templated	GO:0006334:biological_process:nucleosome assembly	GO:0016584:biological_process:nucleosome positioning	GO:0045893:biological_process:positive regulation of transcription, DNA-templated	GO:0050434:biological_process:positive regulation of viral transcription
Locus_24133.0|BlastHit|gi|30581054|sp|P48601.2|PRS4_DROME	6807	GO:0005737:cellular_component:cytoplasm	GO:0005634:cellular_component:nucleus	GO:0005838:cellular_component:proteasome regulatory particle	GO:0008540:cellular_component:proteasome regulatory particle, base subcomplex	GO:0005524:molecular_function:ATP binding	GO:0016787:molecular_function:hydrolase activity	GO:0008283:biological_process:cell proliferation	GO:0009987:biological_process:cellular process	GO:0006974:biological_process:cellular response to DNA damage stimulus	GO:0000022:biological_process:mitotic spindle elongation	GO:0007052:biological_process:mitotic spindle organization	GO:0043161:biological_process:proteasome-mediated ubiquitin-dependent protein catabolic process	GO:0006508:biological_process:proteolysis	GO:0090307:biological_process:mitotic spindle assembly
Locus_24141.0|BlastHit|gi|71152389|sp|Q9CQF4.1|CF203_MOUSE	6812	GO:0005739:cellular_component:mitochondrion
Locus_24153.0|BlastHit|gi|11386857|sp|Q9W0P5.1|GALE_DROME	6817	GO:0050662:molecular_function:coenzyme binding	GO:0003978:molecular_function:UDP-glucose 4-epimerase activity	GO:0003974:molecular_function:UDP-N-acetylglucosamine 4-epimerase activity	GO:0006012:biological_process:galactose metabolic process
Locus_24158.0|BlastHit|gi|67461733|sp|Q68FW4.1|STX18_RAT	6822	GO:0005789:cellular_component:endoplasmic reticulum membrane	GO:0000139:cellular_component:Golgi membrane	GO:0016021:cellular_component:integral component of membrane	GO:0006886:biological_process:intracellular protein transport	GO:0016192:biological_process:vesicle-mediated transport
Locus_24160.0|BlastHit|gi|23396475|sp|Q9VF08.1|TIM16_DROME	6823	GO:0005744:cellular_component:mitochondrial inner membrane presequence translocase complex	GO:0001700:biological_process:embryonic development via the syncytial blastoderm	GO:0002168:biological_process:instar larval development	GO:0022008:biological_process:neurogenesis	GO:0030150:biological_process:protein import into mitochondrial matrix
Locus_24161.0|BlastHit|gi|52782766|sp|Q9Z336.1|DYLT1_RAT	6824	GO:0005868:cellular_component:cytoplasmic dynein complex	GO:0005794:cellular_component:Golgi apparatus	GO:0005874:cellular_component:microtubule	GO:0005819:cellular_component:spindle	GO:0003774:molecular_function:motor activity	GO:0000132:biological_process:establishment of mitotic spindle orientation	GO:0006886:biological_process:intracellular protein transport	GO:0019060:biological_process:intracellular transport of viral protein in host cell	GO:0007067:biological_process:mitotic nuclear division	GO:0050768:biological_process:negative regulation of neurogenesis	GO:0048812:biological_process:neuron projection morphogenesis	GO:0051493:biological_process:regulation of cytoskeleton organization	GO:0008277:biological_process:regulation of G-protein coupled receptor protein signaling pathway	GO:0032314:biological_process:regulation of Rac GTPase activity
Locus_24178.0|BlastHit|gi|73621224|sp|P0C090.1|RC3H2_MOUSE	6836	GO:0009986:cellular_component:cell surface	GO:0000932:cellular_component:cytoplasmic mRNA processing body	GO:0016020:cellular_component:membrane	GO:0005634:cellular_component:nucleus	GO:0003677:molecular_function:DNA binding	GO:0003729:molecular_function:mRNA binding	GO:0004842:molecular_function:ubiquitin-protein transferase activity	GO:0008270:molecular_function:zinc ion binding	GO:0001782:biological_process:B cell homeostasis	GO:0060173:biological_process:limb development	GO:0048286:biological_process:lung alveolus development	GO:0048535:biological_process:lymph node development	GO:0035264:biological_process:multicellular organism growth	GO:1901224:biological_process:positive regulation of NIK/NF-kappaB signaling	GO:0009791:biological_process:post-embryonic development	GO:0010608:biological_process:posttranscriptional regulation of gene expression	GO:0000209:biological_process:protein polyubiquitination	GO:0010468:biological_process:regulation of gene expression	GO:0048536:biological_process:spleen development	GO:0043029:biological_process:T cell homeostasis
Locus_24194.0|BlastHit|gi|68844926|sp|P51592.3|HYD_DROME	6853	GO:0005737:cellular_component:cytoplasm	GO:0005634:cellular_component:nucleus	GO:0016874:molecular_function:ligase activity	GO:0003723:molecular_function:RNA binding	GO:0004842:molecular_function:ubiquitin-protein transferase activity	GO:0008270:molecular_function:zinc ion binding	GO:0048749:biological_process:compound eye development	GO:0007455:biological_process:eye-antennal disc morphogenesis	GO:0008585:biological_process:female gonad development	GO:0007444:biological_process:imaginal disc development	GO:0007446:biological_process:imaginal disc growth	GO:0007112:biological_process:male meiosis cytokinesis	GO:0045879:biological_process:negative regulation of smoothened signaling pathway	GO:0042787:biological_process:protein ubiquitination involved in ubiquitin-dependent protein catabolic process	GO:0030162:biological_process:regulation of proteolysis	GO:0007289:biological_process:spermatid nucleus differentiation	GO:0007283:biological_process:spermatogenesis
Locus_24196.0|BlastHit|gi|75027154|sp|Q9VLJ9.2|RM51_DROME	6855	GO:0005762:cellular_component:mitochondrial large ribosomal subunit	GO:0003735:molecular_function:structural constituent of ribosome	GO:0006412:biological_process:translation
Locus_24214.1|BlastHit|gi|75041948|sp|Q5RAX0.1|PAF1_PONAB	6864	GO:0016593:cellular_component:Cdc73/Paf1 complex	GO:0000993:molecular_function:RNA polymerase II core binding	GO:0000122:biological_process:negative regulation of transcription from RNA polymerase II promoter	GO:0032968:biological_process:positive regulation of transcription elongation from RNA polymerase II promoter	GO:0045944:biological_process:positive regulation of transcription from RNA polymerase II promoter	GO:0006351:biological_process:transcription, DNA-templated
Locus_24222.0|BlastHit|gi|325530038|sp|P0CL18.1|EIF2D_RABIT	6870	GO:0022627:cellular_component:cytosolic small ribosomal subunit	GO:0005634:cellular_component:nucleus	GO:0003743:molecular_function:translation initiation factor activity	GO:0001731:biological_process:formation of translation preinitiation complex	GO:0002192:biological_process:IRES-dependent translational initiation	GO:0032790:biological_process:ribosome disassembly
Locus_24258.0|BlastHit|gi|1703326|sp|P50583.3|AP4A_HUMAN	6900	GO:0005739:cellular_component:mitochondrion	GO:0004081:molecular_function:bis(5'-nucleosyl)-tetraphosphatase (asymmetrical) activity	GO:0008803:molecular_function:bis(5'-nucleosyl)-tetraphosphatase (symmetrical) activity	GO:0005525:molecular_function:GTP binding	GO:0006915:biological_process:apoptotic process	GO:0006139:biological_process:nucleobase-containing compound metabolic process
Locus_24263.0|BlastHit|gi|132171|sp|P23800.1|RCC1_MESAU	6902	GO:0005737:cellular_component:cytoplasm	GO:0005634:cellular_component:nucleus	GO:0005085:molecular_function:guanyl-nucleotide exchange factor activity	GO:0031492:molecular_function:nucleosomal DNA binding	GO:0007059:biological_process:chromosome segregation	GO:0007067:biological_process:mitotic nuclear division	GO:0051225:biological_process:spindle assembly
Locus_24276.0|BlastHit|gi|109892092|sp|Q5E9V6.2|COMD4_BOVIN	6907	GO:0005737:cellular_component:cytoplasm
Locus_24286.0|BlastHit|gi|543797|sp|P07764.5|ALF_DROME	6917	GO:0031430:cellular_component:M band	GO:0030018:cellular_component:Z disc	GO:0004332:molecular_function:fructose-bisphosphate aldolase activity	GO:0006096:biological_process:glycolytic process	GO:0007498:biological_process:mesoderm development	GO:0007095:biological_process:mitotic G2 DNA damage checkpoint
Locus_24299.0|BlastHit|gi|269849749|sp|P00637.4|F16P1_RABIT	6921	GO:0005737:cellular_component:cytoplasm	GO:0005829:cellular_component:cytosol	GO:0016208:molecular_function:AMP binding	GO:0042132:molecular_function:fructose 1,6-bisphosphate 1-phosphatase activity	GO:0046872:molecular_function:metal ion binding	GO:0048029:molecular_function:monosaccharide binding	GO:0035690:biological_process:cellular response to drug	GO:0071286:biological_process:cellular response to magnesium ion	GO:0016311:biological_process:dephosphorylation	GO:0006002:biological_process:fructose 6-phosphate metabolic process	GO:0006094:biological_process:gluconeogenesis	GO:0030308:biological_process:negative regulation of cell growth	GO:0045820:biological_process:negative regulation of glycolytic process	GO:0046580:biological_process:negative regulation of Ras protein signal transduction	GO:0051289:biological_process:protein homotetramerization	GO:0006111:biological_process:regulation of gluconeogenesis
Locus_24299.0|BlastHit|gi|269849749|sp|P00637.4|F16P1_RABIT	6922	GO:0005737:cellular_component:cytoplasm	GO:0005829:cellular_component:cytosol	GO:0016208:molecular_function:AMP binding	GO:0042132:molecular_function:fructose 1,6-bisphosphate 1-phosphatase activity	GO:0046872:molecular_function:metal ion binding	GO:0048029:molecular_function:monosaccharide binding	GO:0035690:biological_process:cellular response to drug	GO:0071286:biological_process:cellular response to magnesium ion	GO:0016311:biological_process:dephosphorylation	GO:0006002:biological_process:fructose 6-phosphate metabolic process	GO:0006094:biological_process:gluconeogenesis	GO:0030308:biological_process:negative regulation of cell growth	GO:0045820:biological_process:negative regulation of glycolytic process	GO:0046580:biological_process:negative regulation of Ras protein signal transduction	GO:0051289:biological_process:protein homotetramerization	GO:0006111:biological_process:regulation of gluconeogenesis
Locus_24323.0|BlastHit|gi|50400598|sp|Q92624.2|APBP2_HUMAN	6939	GO:0030659:cellular_component:cytoplasmic vesicle membrane	GO:0005874:cellular_component:microtubule	GO:0005634:cellular_component:nucleus	GO:0046907:biological_process:intracellular transport	GO:0015031:biological_process:protein transport
Locus_24323.1|BlastHit|gi|41688588|sp|Q8VI75.1|IPO4_MOUSE	6940	GO:0005737:cellular_component:cytoplasm	GO:0016020:cellular_component:membrane	GO:0000790:cellular_component:nuclear chromatin	GO:0043234:cellular_component:protein complex	GO:0006335:biological_process:DNA replication-dependent nucleosome assembly	GO:0006336:biological_process:DNA replication-independent nucleosome assembly	GO:0006886:biological_process:intracellular protein transport	GO:0015031:biological_process:protein transport
Locus_24323.1|BlastHit|gi|41688588|sp|Q8VI75.1|IPO4_MOUSE	6941	GO:0005737:cellular_component:cytoplasm	GO:0016020:cellular_component:membrane	GO:0000790:cellular_component:nuclear chromatin	GO:0043234:cellular_component:protein complex	GO:0006335:biological_process:DNA replication-dependent nucleosome assembly	GO:0006336:biological_process:DNA replication-independent nucleosome assembly	GO:0006886:biological_process:intracellular protein transport	GO:0015031:biological_process:protein transport
Locus_24352.1|BlastHit|gi|193806339|sp|P41822.2|FRI_AEDAE	6955	GO:0005576:cellular_component:extracellular region	GO:0008199:molecular_function:ferric iron binding	GO:0004322:molecular_function:ferroxidase activity	GO:0006879:biological_process:cellular iron ion homeostasis	GO:0006826:biological_process:iron ion transport
Locus_24352.1|BlastHit|gi|193806339|sp|P41822.2|FRI_AEDAE	6956	GO:0005576:cellular_component:extracellular region	GO:0008199:molecular_function:ferric iron binding	GO:0004322:molecular_function:ferroxidase activity	GO:0006879:biological_process:cellular iron ion homeostasis	GO:0006826:biological_process:iron ion transport
Locus_24354.0|BlastHit|gi|122135715|sp|Q2HJ98.1|FAHD1_BOVIN	6959	GO:0005829:cellular_component:cytosol	GO:0005743:cellular_component:mitochondrial inner membrane	GO:0005739:cellular_component:mitochondrion	GO:0005634:cellular_component:nucleus	GO:0018773:molecular_function:acetylpyruvate hydrolase activity	GO:0047621:molecular_function:acylpyruvate hydrolase activity	GO:0034545:molecular_function:fumarylpyruvate hydrolase activity	GO:0046872:molecular_function:metal ion binding
Locus_24362.0|BlastHit|gi|172045785|sp|Q9N2J2.2|GPX4_BOVIN	6966	GO:0005737:cellular_component:cytoplasm	GO:0004602:molecular_function:glutathione peroxidase activity	GO:0047066:molecular_function:phospholipid-hydroperoxide glutathione peroxidase activity	GO:0006979:biological_process:response to oxidative stress
Locus_24362.0|BlastHit|gi|172045785|sp|Q9N2J2.2|GPX4_BOVIN	6966	GO:0009507:cellular_component:chloroplast	GO:0004602:molecular_function:glutathione peroxidase activity	GO:0080167:biological_process:response to karrikin	GO:0006979:biological_process:response to oxidative stress
Locus_24379.0|BlastHit|gi|12229745|sp|O76071.1|CIAO1_HUMAN	6971	GO:0097361:cellular_component:CIA complex	GO:0071817:cellular_component:MMXD complex	GO:0007059:biological_process:chromosome segregation	GO:0016226:biological_process:iron-sulfur cluster assembly	GO:0008284:biological_process:positive regulation of cell proliferation	GO:0006357:biological_process:regulation of transcription from RNA polymerase II promoter	GO:0044281:biological_process:small molecule metabolic process
Locus_24401.0|BlastHit|gi|13124116|sp|Q9WTS8.2|FCN1_RAT	6990	GO:0005581:cellular_component:collagen trimer	GO:0005576:cellular_component:extracellular region	GO:0031232:cellular_component:extrinsic component of external side of plasma membrane	GO:0030246:molecular_function:carbohydrate binding	GO:0046872:molecular_function:metal ion binding	GO:0008329:molecular_function:signaling pattern recognition receptor activity	GO:0002752:biological_process:cell surface pattern recognition receptor signaling pathway	GO:0007186:biological_process:G-protein coupled receptor signaling pathway	GO:0045087:biological_process:innate immune response	GO:2000484:biological_process:positive regulation of interleukin-8 secretion
Locus_24428.0|BlastHit|gi|13124554|sp|O44437.1|SMD3_DROME	7004	GO:0071013:cellular_component:catalytic step 2 spliceosome	GO:0045495:cellular_component:pole plasm	GO:0071011:cellular_component:precatalytic spliceosome	GO:0030532:cellular_component:small nuclear ribonucleoprotein complex	GO:0005681:cellular_component:spliceosomal complex	GO:0007417:biological_process:central nervous system development	GO:0048542:biological_process:lymph gland development	GO:0007067:biological_process:mitotic nuclear division	GO:0007052:biological_process:mitotic spindle organization	GO:0000398:biological_process:mRNA splicing, via spliceosome	GO:0007517:biological_process:muscle organ development	GO:0030182:biological_process:neuron differentiation	GO:0007422:biological_process:peripheral nervous system development	GO:0045451:biological_process:pole plasm oskar mRNA localization
Locus_24447.0|BlastHit|gi|14916636|sp|Q9XTL9.2|PYG_DROME	7014	GO:0008184:molecular_function:glycogen phosphorylase activity	GO:0030170:molecular_function:pyridoxal phosphate binding	GO:0050829:biological_process:defense response to Gram-negative bacterium	GO:0008340:biological_process:determination of adult lifespan	GO:0060361:biological_process:flight	GO:0005980:biological_process:glycogen catabolic process	GO:0045824:biological_process:negative regulation of innate immune response
Locus_24454.0|BlastHit|gi|294862526|sp|Q2KJC9.4|AL7A1_BOVIN	7017	GO:0005829:cellular_component:cytosol	GO:0005739:cellular_component:mitochondrion	GO:0005634:cellular_component:nucleus	GO:0008802:molecular_function:betaine-aldehyde dehydrogenase activity	GO:0004043:molecular_function:L-aminoadipate-semialdehyde dehydrogenase activity	GO:0019285:biological_process:glycine betaine biosynthetic process from choline
Locus_24460.0|BlastHit|gi|28381357|sp|Q9UI10.2|EI2BD_HUMAN	7021	GO:0005737:cellular_component:cytoplasm	GO:0005829:cellular_component:cytosol	GO:0005851:cellular_component:eukaryotic translation initiation factor 2B complex	GO:0003743:molecular_function:translation initiation factor activity	GO:0031369:molecular_function:translation initiation factor binding	GO:0044267:biological_process:cellular protein metabolic process	GO:0051716:biological_process:cellular response to stimulus	GO:0010467:biological_process:gene expression	GO:0042552:biological_process:myelination	GO:0045947:biological_process:negative regulation of translational initiation	GO:0032057:biological_process:negative regulation of translational initiation in response to stress	GO:0014003:biological_process:oligodendrocyte development	GO:0001541:biological_process:ovarian follicle development	GO:0043547:biological_process:positive regulation of GTPase activity	GO:0006417:biological_process:regulation of translation	GO:0006446:biological_process:regulation of translational initiation	GO:0009749:biological_process:response to glucose	GO:0009408:biological_process:response to heat	GO:0043434:biological_process:response to peptide hormone	GO:0006412:biological_process:translation
Locus_24472.0|BlastHit|gi|82229908|sp|Q561P5.1|MCM5_XENTR	7042	GO:0000785:cellular_component:chromatin	GO:0042555:cellular_component:MCM complex	GO:0005634:cellular_component:nucleus	GO:0005524:molecular_function:ATP binding	GO:0003677:molecular_function:DNA binding	GO:0003678:molecular_function:DNA helicase activity	GO:0006200:biological_process:ATP catabolic process	GO:0006270:biological_process:DNA replication initiation	GO:0006268:biological_process:DNA unwinding involved in DNA replication	GO:0009790:biological_process:embryo development	GO:0000278:biological_process:mitotic cell cycle	GO:0043066:biological_process:negative regulation of apoptotic process	GO:0030174:biological_process:regulation of DNA-dependent DNA replication initiation
Locus_24473.0|BlastHit|gi|50401156|sp|Q9D1I5.1|MCEE_MOUSE	7043	GO:0005739:cellular_component:mitochondrion	GO:0046872:molecular_function:metal ion binding	GO:0004493:molecular_function:methylmalonyl-CoA epimerase activity	GO:0046491:biological_process:L-methylmalonyl-CoA metabolic process
Locus_24486.0|BlastHit|gi|10720068|sp|Q9V447.1|KRH2_DROME	7047	GO:0012505:cellular_component:endomembrane system	GO:0016021:cellular_component:integral component of membrane
Locus_24490.0|BlastHit|gi|41688711|sp|Q8MS27.1|RM35_DROME	7050	GO:0005762:cellular_component:mitochondrial large ribosomal subunit	GO:0003735:molecular_function:structural constituent of ribosome	GO:0060429:biological_process:epithelium development	GO:0030727:biological_process:germarium-derived female germ-line cyst formation	GO:0006412:biological_process:translation
Locus_24494.0|BlastHit|gi|73621181|sp|Q9EQZ5.1|PTGR1_CAVPO	7055	GO:0005737:cellular_component:cytoplasm	GO:0036132:molecular_function:13-prostaglandin reductase activity	GO:0047522:molecular_function:15-oxoprostaglandin 13-oxidase activity	GO:0032440:molecular_function:2-alkenal reductase [NAD(P)] activity	GO:0008270:molecular_function:zinc ion binding
Locus_24509.0|BlastHit|gi|73919440|sp|Q5M8Y1.1|SPCS2_XENTR	7061	GO:0016021:cellular_component:integral component of membrane	GO:0005787:cellular_component:signal peptidase complex	GO:0008233:molecular_function:peptidase activity	GO:0006465:biological_process:signal peptide processing
Locus_24529.0|BlastHit|gi|170652901|sp|Q5TC12.1|ATPF1_HUMAN	7071	GO:0005739:cellular_component:mitochondrion	GO:0006461:biological_process:protein complex assembly
Locus_24550.0|BlastHit|gi|62901068|sp|O76021.3|RL1D1_HUMAN	7080	GO:0016020:cellular_component:membrane	GO:0005730:cellular_component:nucleolus	GO:0044822:molecular_function:poly(A) RNA binding	GO:0001649:biological_process:osteoblast differentiation	GO:0042981:biological_process:regulation of apoptotic process	GO:2000772:biological_process:regulation of cellular senescence	GO:0032880:biological_process:regulation of protein localization
Locus_24565.0|BlastHit|gi|548941|sp|P36975.1|SNP25_DROME	7085	GO:0030054:cellular_component:cell junction	GO:0005737:cellular_component:cytoplasm	GO:0016020:cellular_component:membrane	GO:0005886:cellular_component:plasma membrane	GO:0031201:cellular_component:SNARE complex	GO:0043195:cellular_component:terminal bouton	GO:0005484:molecular_function:SNAP receptor activity	GO:0000149:molecular_function:SNARE binding	GO:0006893:biological_process:Golgi to plasma membrane transport	GO:0007274:biological_process:neuromuscular synaptic transmission	GO:0007269:biological_process:neurotransmitter secretion	GO:0048172:biological_process:regulation of short-term neuronal synaptic plasticity	GO:0016081:biological_process:synaptic vesicle docking	GO:0031629:biological_process:synaptic vesicle fusion to presynaptic membrane	GO:0016082:biological_process:synaptic vesicle priming	GO:0048489:biological_process:synaptic vesicle transport	GO:0006906:biological_process:vesicle fusion	GO:0016192:biological_process:vesicle-mediated transport
Locus_24578.0|BlastHit|gi|68565914|sp|Q8R2U6.1|NUDT4_MOUSE	7103	GO:0005737:cellular_component:cytoplasm	GO:0008486:molecular_function:diphosphoinositol-polyphosphate diphosphatase activity	GO:0052840:molecular_function:inositol diphosphate tetrakisphosphate diphosphatase activity	GO:0052846:molecular_function:inositol-1,5-bisdiphosphate-2,3,4,6-tetrakisphosphate 1-diphosphatase activity	GO:0052847:molecular_function:inositol-1,5-bisdiphosphate-2,3,4,6-tetrakisphosphate 5-diphosphatase activity	GO:0052843:molecular_function:inositol-1-diphosphate-2,3,4,5,6-pentakisphosphate diphosphatase activity	GO:0052848:molecular_function:inositol-3,5-bisdiphosphate-2,3,4,6-tetrakisphosphate 5-diphosphatase activity	GO:0052844:molecular_function:inositol-3-diphosphate-1,2,4,5,6-pentakisphosphate diphosphatase activity	GO:0052845:molecular_function:inositol-5-diphosphate-1,2,3,4,6-pentakisphosphate diphosphatase activity	GO:0046872:molecular_function:metal ion binding	GO:0030515:molecular_function:snoRNA binding
Locus_24581.0|BlastHit|gi|172048656|sp|A8YXY3.2|SEP15_BOVIN	7106	GO:0005788:cellular_component:endoplasmic reticulum lumen
Locus_24583.0|BlastHit|gi|31340522|sp|P36241.2|RL19_DROME	7108	GO:0005840:cellular_component:ribosome	GO:0003735:molecular_function:structural constituent of ribosome	GO:0051298:biological_process:centrosome duplication	GO:0000022:biological_process:mitotic spindle elongation	GO:0006412:biological_process:translation
Locus_24592.0|BlastHit|gi|73917752|sp|Q5XGW6.1|CHM4B_XENLA	7119	GO:0005829:cellular_component:cytosol	GO:0031902:cellular_component:late endosome membrane	GO:0015031:biological_process:protein transport
Locus_24632.0|BlastHit|gi|74921277|sp|Q7QB13.2|CCNC_ANOGA	7147	GO:0016591:cellular_component:DNA-directed RNA polymerase II, holoenzyme	GO:0000079:biological_process:regulation of cyclin-dependent protein serine/threonine kinase activity	GO:0006355:biological_process:regulation of transcription, DNA-templated	GO:0006351:biological_process:transcription, DNA-templated
Locus_24639.0|BlastHit|gi|75026432|sp|Q9V7U0.1|RESIL_DROME	7156	GO:0031012:cellular_component:extracellular matrix	GO:0005576:cellular_component:extracellular region	GO:0032992:cellular_component:protein-carbohydrate complex	GO:0008061:molecular_function:chitin binding	GO:0030023:molecular_function:extracellular matrix constituent conferring elasticity	GO:0008010:molecular_function:structural constituent of chitin-based larval cuticle	GO:0042302:molecular_function:structural constituent of cuticle	GO:0040003:biological_process:chitin-based cuticle development
Locus_24639.0|BlastHit|gi|75026432|sp|Q9V7U0.1|RESIL_DROME	7157	GO:0031012:cellular_component:extracellular matrix	GO:0005576:cellular_component:extracellular region	GO:0032992:cellular_component:protein-carbohydrate complex	GO:0008061:molecular_function:chitin binding	GO:0030023:molecular_function:extracellular matrix constituent conferring elasticity	GO:0008010:molecular_function:structural constituent of chitin-based larval cuticle	GO:0042302:molecular_function:structural constituent of cuticle	GO:0040003:biological_process:chitin-based cuticle development
Locus_24658.0|BlastHit|gi|82179924|sp|Q5U3N5.1|PPTC7_DANRE	7168	GO:0046872:molecular_function:metal ion binding	GO:0004721:molecular_function:phosphoprotein phosphatase activity
Locus_24659.0|BlastHit|gi|108884834|sp|Q13895.3|BYST_HUMAN	7169	GO:0045177:cellular_component:apical part of cell	GO:0005737:cellular_component:cytoplasm	GO:0016020:cellular_component:membrane	GO:0005730:cellular_component:nucleolus	GO:0044822:molecular_function:poly(A) RNA binding	GO:0008283:biological_process:cell proliferation	GO:0000462:biological_process:maturation of SSU-rRNA from tricistronic rRNA transcript (SSU-rRNA, 5.8S rRNA, LSU-rRNA)	GO:0001829:biological_process:trophectodermal cell differentiation
Locus_24668.0|BlastHit|gi|46577123|sp|Q9GZU8.1|F192A_HUMAN	7173	GO:0005634:cellular_component:nucleus
Locus_24681.0|BlastHit|gi|21542002|sp|Q24740.1|CDC37_DROVI	7180	GO:0005737:cellular_component:cytoplasm
Locus_24683.0|BlastHit|gi|32129447|sp|Q99LM2.1|CK5P3_MOUSE	7181	GO:0045944:biological_process:positive regulation of transcription from RNA polymerase II promoter	GO:0071569:biological_process:protein ufmylation	GO:0000079:biological_process:regulation of cyclin-dependent protein serine/threonine kinase activity
Locus_24689.0|BlastHit|gi|73921209|sp|Q9NV92.2|NFIP2_HUMAN	7185	GO:0005737:cellular_component:cytoplasm	GO:0005783:cellular_component:endoplasmic reticulum	GO:0005794:cellular_component:Golgi apparatus	GO:0000139:cellular_component:Golgi membrane	GO:0016021:cellular_component:integral component of membrane	GO:0043231:cellular_component:intracellular membrane-bounded organelle	GO:0005739:cellular_component:mitochondrion	GO:0032585:cellular_component:multivesicular body membrane	GO:0048471:cellular_component:perinuclear region of cytoplasm	GO:0004871:molecular_function:signal transducer activity	GO:0050699:molecular_function:WW domain binding	GO:0010629:biological_process:negative regulation of gene expression	GO:0051224:biological_process:negative regulation of protein transport	GO:0032410:biological_process:negative regulation of transporter activity	GO:0043123:biological_process:positive regulation of I-kappaB kinase/NF-kappaB signaling	GO:0031398:biological_process:positive regulation of protein ubiquitination	GO:0007165:biological_process:signal transduction
Locus_24750.0|BlastHit|gi|66773867|sp|Q5RA17.1|RRP7A_PONAB	7221	GO:0000166:molecular_function:nucleotide binding	GO:0044822:molecular_function:poly(A) RNA binding
Locus_24772.0|BlastHit|gi|585110|sp|P38117.3|ETFB_HUMAN	7236	GO:0070062:cellular_component:extracellular vesicular exosome	GO:0043231:cellular_component:intracellular membrane-bounded organelle	GO:0005759:cellular_component:mitochondrial matrix	GO:0005739:cellular_component:mitochondrion	GO:0009055:molecular_function:electron carrier activity	GO:0044237:biological_process:cellular metabolic process	GO:0022904:biological_process:respiratory electron transport chain	GO:0044281:biological_process:small molecule metabolic process
Locus_24776.0|BlastHit|gi|117949806|sp|P05552.2|ADF1_DROME	7238	GO:0005634:cellular_component:nucleus	GO:0005705:cellular_component:polytene chromosome interband	GO:0003677:molecular_function:DNA binding	GO:0001077:molecular_function:RNA polymerase II core promoter proximal region sequence-specific DNA binding transcription factor activity involved in positive regulation of transcription	GO:0048813:biological_process:dendrite morphogenesis	GO:0008345:biological_process:larval locomotory behavior	GO:0007611:biological_process:learning or memory	GO:0040011:biological_process:locomotion	GO:0007616:biological_process:long-term memory	GO:0007613:biological_process:memory	GO:0008355:biological_process:olfactory learning	GO:0045944:biological_process:positive regulation of transcription from RNA polymerase II promoter	GO:0045893:biological_process:positive regulation of transcription, DNA-templated	GO:0050773:biological_process:regulation of dendrite development	GO:0007416:biological_process:synapse assembly
Locus_24783.0|BlastHit|gi|82176771|sp|Q7ZYA2.1|TAF8_XENLA	7242	GO:0005737:cellular_component:cytoplasm	GO:0005634:cellular_component:nucleus	GO:0030154:biological_process:cell differentiation	GO:0007275:biological_process:multicellular organismal development	GO:0006355:biological_process:regulation of transcription, DNA-templated	GO:0006351:biological_process:transcription, DNA-templated
Locus_24789.0|BlastHit|gi|18202518|sp|Q23983.1|SNAP_DROME	7245	GO:0043679:cellular_component:axon terminus	GO:0005737:cellular_component:cytoplasm	GO:0016023:cellular_component:cytoplasmic membrane-bounded vesicle	GO:0031410:cellular_component:cytoplasmic vesicle	GO:0016020:cellular_component:membrane	GO:0043195:cellular_component:terminal bouton	GO:0000149:molecular_function:SNARE binding	GO:0005483:molecular_function:soluble NSF attachment protein activity	GO:0001745:biological_process:compound eye morphogenesis	GO:0048526:biological_process:imaginal disc-derived wing expansion	GO:0006891:biological_process:intra-Golgi vesicle-mediated transport	GO:0006886:biological_process:intracellular protein transport	GO:0000281:biological_process:mitotic cytokinesis	GO:0007274:biological_process:neuromuscular synaptic transmission	GO:0048812:biological_process:neuron projection morphogenesis	GO:0007269:biological_process:neurotransmitter secretion	GO:0006909:biological_process:phagocytosis	GO:0035540:biological_process:positive regulation of SNARE complex disassembly	GO:0007268:biological_process:synaptic transmission	GO:0031629:biological_process:synaptic vesicle fusion to presynaptic membrane
Locus_24789.0|BlastHit|gi|18202518|sp|Q23983.1|SNAP_DROME	7246	GO:0043679:cellular_component:axon terminus	GO:0005737:cellular_component:cytoplasm	GO:0016023:cellular_component:cytoplasmic membrane-bounded vesicle	GO:0031410:cellular_component:cytoplasmic vesicle	GO:0016020:cellular_component:membrane	GO:0043195:cellular_component:terminal bouton	GO:0000149:molecular_function:SNARE binding	GO:0005483:molecular_function:soluble NSF attachment protein activity	GO:0001745:biological_process:compound eye morphogenesis	GO:0048526:biological_process:imaginal disc-derived wing expansion	GO:0006891:biological_process:intra-Golgi vesicle-mediated transport	GO:0006886:biological_process:intracellular protein transport	GO:0000281:biological_process:mitotic cytokinesis	GO:0007274:biological_process:neuromuscular synaptic transmission	GO:0048812:biological_process:neuron projection morphogenesis	GO:0007269:biological_process:neurotransmitter secretion	GO:0006909:biological_process:phagocytosis	GO:0035540:biological_process:positive regulation of SNARE complex disassembly	GO:0007268:biological_process:synaptic transmission	GO:0031629:biological_process:synaptic vesicle fusion to presynaptic membrane
Locus_24793.0|BlastHit|gi|37079587|sp|O65154.1|KIWI_ARATH	7249	GO:0005634:cellular_component:nucleus	GO:0003677:molecular_function:DNA binding	GO:0003713:molecular_function:transcription coactivator activity	GO:0006355:biological_process:regulation of transcription, DNA-templated	GO:0006351:biological_process:transcription, DNA-templated
Locus_24811.0|BlastHit|gi|74750895|sp|Q8N1G4.1|LRC47_HUMAN	7264	GO:0004826:molecular_function:phenylalanine-tRNA ligase activity	GO:0003723:molecular_function:RNA binding
Locus_24851.0|BlastHit|gi|78100736|sp|Q6BEA2.1|PRS27_RAT	7281	GO:0005576:cellular_component:extracellular region	GO:0005886:cellular_component:plasma membrane	GO:0004252:molecular_function:serine-type endopeptidase activity
Locus_24874.0|BlastHit|gi|62900713|sp|Q9VJQ5.1|NC2B_DROME	7292	GO:0005671:cellular_component:Ada2/Gcn5/Ada3 transcription activator complex	GO:0005634:cellular_component:nucleus	GO:0043565:molecular_function:sequence-specific DNA binding	GO:0008134:molecular_function:transcription factor binding	GO:0006338:biological_process:chromatin remodeling	GO:0016573:biological_process:histone acetylation	GO:0000122:biological_process:negative regulation of transcription from RNA polymerase II promoter	GO:0045892:biological_process:negative regulation of transcription, DNA-templated	GO:0042766:biological_process:nucleosome mobilization	GO:0045944:biological_process:positive regulation of transcription from RNA polymerase II promoter	GO:0045893:biological_process:positive regulation of transcription, DNA-templated	GO:0051123:biological_process:RNA polymerase II transcriptional preinitiation complex assembly
Locus_24896.0|BlastHit|gi|7676152|sp|P12310.2|DHG_BACSU	7300	GO:0047936:molecular_function:glucose 1-dehydrogenase [NAD(P)] activity	GO:0030435:biological_process:sporulation resulting in formation of a cellular spore
Locus_24912.0|BlastHit|gi|74869864|sp|Q9VM71.2|XRN2_DROME	7303	GO:0005634:cellular_component:nucleus	GO:0008409:molecular_function:5'-3' exonuclease activity	GO:0004534:molecular_function:5'-3' exoribonuclease activity	GO:0046872:molecular_function:metal ion binding	GO:0003676:molecular_function:nucleic acid binding	GO:0000738:biological_process:DNA catabolic process, exonucleolytic	GO:0006353:biological_process:DNA-templated transcription, termination	GO:0006397:biological_process:mRNA processing	GO:0022008:biological_process:neurogenesis	GO:0006355:biological_process:regulation of transcription, DNA-templated
Locus_24931.0|BlastHit|gi|123790899|sp|Q3U4H6.1|HEXDC_MOUSE	7312	GO:0005737:cellular_component:cytoplasm	GO:0005634:cellular_component:nucleus	GO:0004563:molecular_function:beta-N-acetylhexosaminidase activity	GO:0005975:biological_process:carbohydrate metabolic process
Locus_24953.0|BlastHit|gi|38258607|sp|Q8IH24.2|MED31_DROME	7322	GO:0008234:molecular_function:cysteine-type peptidase activity
Locus_24953.0|BlastHit|gi|38258607|sp|Q8IH24.2|MED31_DROME	7322	GO:0016592:cellular_component:mediator complex	GO:0005634:cellular_component:nucleus	GO:0001104:molecular_function:RNA polymerase II transcription cofactor activity	GO:0008595:biological_process:anterior/posterior axis specification, embryo	GO:0006357:biological_process:regulation of transcription from RNA polymerase II promoter	GO:0006367:biological_process:transcription initiation from RNA polymerase II promoter
Locus_24982.1|BlastHit|gi|232285|sp|P08108.2|HSP70_ONCMY	7351	GO:0004352:molecular_function:glutamate dehydrogenase (NAD+) activity
Locus_24982.1|BlastHit|gi|232285|sp|P08108.2|HSP70_ONCMY	7351	GO:0005524:molecular_function:ATP binding
Locus_25002.0|BlastHit|gi|93141237|sp|P53569.2|CEBPZ_MOUSE	7377	GO:0005634:cellular_component:nucleus	GO:0044822:molecular_function:poly(A) RNA binding	GO:0000978:molecular_function:RNA polymerase II core promoter proximal region sequence-specific DNA binding	GO:0001077:molecular_function:RNA polymerase II core promoter proximal region sequence-specific DNA binding transcription factor activity involved in positive regulation of transcription
Locus_25003.0|BlastHit|gi|2842718|sp|Q93113.1|GST1D_ANOGA	7378	GO:0018833:molecular_function:DDT-dehydrochlorinase activity	GO:0004364:molecular_function:glutathione transferase activity
Locus_25004.1|BlastHit|gi|91207411|sp|Q3TXS7.1|PSMD1_MOUSE	7379	GO:0005839:cellular_component:proteasome core complex	GO:0005838:cellular_component:proteasome regulatory particle	GO:0008540:cellular_component:proteasome regulatory particle, base subcomplex	GO:0030234:molecular_function:enzyme regulator activity	GO:0006974:biological_process:cellular response to DNA damage stimulus	GO:0043161:biological_process:proteasome-mediated ubiquitin-dependent protein catabolic process	GO:0006508:biological_process:proteolysis	GO:0042176:biological_process:regulation of protein catabolic process
Locus_25004.1|BlastHit|gi|91207411|sp|Q3TXS7.1|PSMD1_MOUSE	7379	GO:0016787:molecular_function:hydrolase activity	GO:0046872:molecular_function:metal ion binding
Locus_25016.0|BlastHit|gi|25090912|sp|P82596.3|PLC_HALLA	7390	GO:0030246:molecular_function:carbohydrate binding
Locus_25044.0|BlastHit|gi|75041134|sp|Q5R5N4.1|MTL14_PONAB	7409	GO:0036396:cellular_component:MIS complex	GO:0005634:cellular_component:nucleus	GO:0016422:molecular_function:mRNA (2'-O-methyladenosine-N6-)-methyltransferase activity	GO:0003723:molecular_function:RNA binding	GO:0061157:biological_process:mRNA destabilization	GO:0080009:biological_process:mRNA methylation	GO:0001510:biological_process:RNA methylation	GO:0019827:biological_process:stem cell maintenance
Locus_25046.0|BlastHit|gi|341940993|sp|Q9Z2L6.3|MINP1_MOUSE	7411	GO:0005788:cellular_component:endoplasmic reticulum lumen	GO:0070062:cellular_component:extracellular vesicular exosome	GO:0005886:cellular_component:plasma membrane	GO:0003993:molecular_function:acid phosphatase activity	GO:0034417:molecular_function:bisphosphoglycerate 3-phosphatase activity	GO:0052826:molecular_function:inositol hexakisphosphate 2-phosphatase activity
Locus_25069.0|BlastHit|gi|73621844|sp|Q9DBE9.1|RRMJ3_MOUSE	7461	GO:0005730:cellular_component:nucleolus	GO:0030688:cellular_component:preribosome, small subunit precursor	GO:0044822:molecular_function:poly(A) RNA binding	GO:0008649:molecular_function:rRNA methyltransferase activity	GO:0000453:biological_process:enzyme-directed rRNA 2'-O-methylation
Locus_25120.0|BlastHit|gi|109917954|sp|Q2M2S8.1|ALKB7_BOVIN	7505	GO:0005759:cellular_component:mitochondrial matrix	GO:0051213:molecular_function:dioxygenase activity	GO:0046872:molecular_function:metal ion binding	GO:0006974:biological_process:cellular response to DNA damage stimulus	GO:0006631:biological_process:fatty acid metabolic process	GO:0010883:biological_process:regulation of lipid storage	GO:1902445:biological_process:regulation of mitochondrial membrane permeability involved in programmed necrotic cell death
Locus_25122.0|BlastHit|gi|46576203|sp|Q9GLN5.1|BIRC5_PIG	7506	GO:0005814:cellular_component:centriole	GO:0032133:cellular_component:chromosome passenger complex	GO:0000775:cellular_component:chromosome, centromeric region	GO:0000777:cellular_component:condensed chromosome kinetochore	GO:0005737:cellular_component:cytoplasm	GO:0005881:cellular_component:cytoplasmic microtubule	GO:0005829:cellular_component:cytosol	GO:0031021:cellular_component:interphase microtubule organizing center	GO:0030496:cellular_component:midbody	GO:0005634:cellular_component:nucleus	GO:0005876:cellular_component:spindle microtubule	GO:0048037:molecular_function:cofactor binding	GO:0043027:molecular_function:cysteine-type endopeptidase inhibitor activity involved in apoptotic process	GO:0008017:molecular_function:microtubule binding	GO:0042803:molecular_function:protein homodimerization activity	GO:0015631:molecular_function:tubulin binding	GO:0008270:molecular_function:zinc ion binding	GO:0051301:biological_process:cell division	GO:0007059:biological_process:chromosome segregation	GO:0000910:biological_process:cytokinesis
Locus_25143.0|BlastHit|gi|82182030|sp|Q6AZN4.1|RM15_XENLA	7542	GO:0015934:cellular_component:large ribosomal subunit	GO:0005739:cellular_component:mitochondrion	GO:0003735:molecular_function:structural constituent of ribosome	GO:0006412:biological_process:translation
Locus_25161.0|BlastHit|gi|322518375|sp|E1C231.1|LTN1_CHICK	7550	GO:0016874:molecular_function:ligase activity	GO:0004842:molecular_function:ubiquitin-protein transferase activity	GO:0008270:molecular_function:zinc ion binding	GO:0051865:biological_process:protein autoubiquitination
Locus_25169.0|BlastHit|gi|81175190|sp|P40797.2|PNUT_DROME	7555	GO:0016324:cellular_component:apical plasma membrane	GO:0032154:cellular_component:cleavage furrow	GO:0045172:cellular_component:germline ring canal	GO:0005875:cellular_component:microtubule associated complex	GO:0005739:cellular_component:mitochondrion	GO:0005886:cellular_component:plasma membrane	GO:0031105:cellular_component:septin complex	GO:0005940:cellular_component:septin ring	GO:0003779:molecular_function:actin binding	GO:0005525:molecular_function:GTP binding	GO:0003924:molecular_function:GTPase activity	GO:0008017:molecular_function:microtubule binding	GO:0031625:molecular_function:ubiquitin protein ligase binding	GO:0000915:biological_process:actomyosin contractile ring assembly	GO:0006915:biological_process:apoptotic process	GO:0007349:biological_process:cellularization	GO:0006184:biological_process:GTP catabolic process	GO:0000281:biological_process:mitotic cytokinesis	GO:0043065:biological_process:positive regulation of apoptotic process
Locus_25170.0|BlastHit|gi|73620960|sp|Q24324.2|DSOR1_DROME	7556	GO:0005524:molecular_function:ATP binding	GO:0004708:molecular_function:MAP kinase kinase activity	GO:0004713:molecular_function:protein tyrosine kinase activity	GO:0004702:molecular_function:receptor signaling protein serine/threonine kinase activity	GO:0000187:biological_process:activation of MAPK activity	GO:0008595:biological_process:anterior/posterior axis specification, embryo	GO:0007298:biological_process:border follicle cell migration	GO:0042386:biological_process:hemocyte differentiation	GO:0000165:biological_process:MAPK cascade	GO:0070374:biological_process:positive regulation of ERK1 and ERK2 cascade	GO:0046579:biological_process:positive regulation of Ras protein signal transduction	GO:0006468:biological_process:protein phosphorylation	GO:0007165:biological_process:signal transduction	GO:0007362:biological_process:terminal region determination
Locus_25172.0|BlastHit|gi|30580379|sp|Q9NP79.1|VTA1_HUMAN	7557	GO:0010008:cellular_component:endosome membrane	GO:0015031:biological_process:protein transport
Locus_25193.0|BlastHit|gi|10720057|sp|Q9VAS7.1|INX3_DROME	7572	GO:0016327:cellular_component:apicolateral plasma membrane	GO:0005737:cellular_component:cytoplasm	GO:0005921:cellular_component:gap junction	GO:0016021:cellular_component:integral component of membrane	GO:0016328:cellular_component:lateral plasma membrane	GO:0005886:cellular_component:plasma membrane	GO:0005243:molecular_function:gap junction channel activity	GO:0007391:biological_process:dorsal closure	GO:0010496:biological_process:intercellular transport	GO:0006811:biological_process:ion transport	GO:0055085:biological_process:transmembrane transport
Locus_25200.0|BlastHit|gi|187471142|sp|A7RT29.1|HBXIP_NEMVE	7576	GO:0005764:cellular_component:lysosome	GO:0071986:cellular_component:Ragulator complex	GO:0071230:biological_process:cellular response to amino acid stimulus	GO:0043154:biological_process:negative regulation of cysteine-type endopeptidase activity involved in apoptotic process	GO:0043547:biological_process:positive regulation of GTPase activity	GO:0032008:biological_process:positive regulation of TOR signaling	GO:0061462:biological_process:protein localization to lysosome	GO:0008361:biological_process:regulation of cell size	GO:0019079:biological_process:viral genome replication
Locus_25204.0|BlastHit|gi|23396477|sp|O95563.1|BR44_HUMAN	7577	GO:0016021:cellular_component:integral component of membrane	GO:0005743:cellular_component:mitochondrial inner membrane	GO:0005739:cellular_component:mitochondrion	GO:0005634:cellular_component:nucleus	GO:0050833:molecular_function:pyruvate transmembrane transporter activity	GO:0044237:biological_process:cellular metabolic process	GO:0006850:biological_process:mitochondrial pyruvate transport	GO:0006090:biological_process:pyruvate metabolic process	GO:0044281:biological_process:small molecule metabolic process
Locus_25215.0|BlastHit|gi|82178178|sp|Q567Z6.1|CRIPT_DANRE	7581	GO:0005737:cellular_component:cytoplasm
Locus_25222.0|BlastHit|gi|182649418|sp|A7RX26.1|HUTI_NEMVE	7586	GO:0005737:cellular_component:cytoplasm	GO:0050480:molecular_function:imidazolonepropionase activity	GO:0046872:molecular_function:metal ion binding	GO:0019556:biological_process:histidine catabolic process to glutamate and formamide	GO:0019557:biological_process:histidine catabolic process to glutamate and formate
Locus_25253.0|BlastHit|gi|81900425|sp|Q8CHP8.1|PGP_MOUSE	7607	GO:0000287:molecular_function:magnesium ion binding	GO:0098519:molecular_function:nucleotide phosphatase activity, acting on free nucleotides	GO:0008967:molecular_function:phosphoglycolate phosphatase activity	GO:0004725:molecular_function:protein tyrosine phosphatase activity	GO:0005975:biological_process:carbohydrate metabolic process	GO:0016311:biological_process:dephosphorylation	GO:0035335:biological_process:peptidyl-tyrosine dephosphorylation
Locus_25270.0|BlastHit|gi|27923994|sp|Q9VUJ0.2|RM39_DROME	7619	GO:0005762:cellular_component:mitochondrial large ribosomal subunit	GO:0000166:molecular_function:nucleotide binding	GO:0003735:molecular_function:structural constituent of ribosome	GO:0031047:biological_process:gene silencing by RNA	GO:0006417:biological_process:regulation of translation	GO:0006412:biological_process:translation
Locus_25301.0|BlastHit|gi|122056017|sp|Q3SZZ0.1|BRX1_BOVIN	7635	GO:0005730:cellular_component:nucleolus	GO:0044822:molecular_function:poly(A) RNA binding	GO:0042254:biological_process:ribosome biogenesis
Locus_25316.0|BlastHit|gi|121993358|sp|Q29GB8.1|NAAT1_DROPS	7647	GO:0005887:cellular_component:integral component of plasma membrane	GO:0042943:molecular_function:D-amino acid transmembrane transporter activity	GO:0005328:molecular_function:neurotransmitter:sodium symporter activity	GO:0015175:molecular_function:neutral amino acid transmembrane transporter activity	GO:0005283:molecular_function:sodium:amino acid symporter activity	GO:0003333:biological_process:amino acid transmembrane transport	GO:0042940:biological_process:D-amino acid transport	GO:0015804:biological_process:neutral amino acid transport	GO:0006814:biological_process:sodium ion transport
Locus_25319.0|BlastHit|gi|1709799|sp|P54814.1|PRS8_MANSE	7649	GO:0005737:cellular_component:cytoplasm	GO:0005634:cellular_component:nucleus	GO:0000502:cellular_component:proteasome complex	GO:0005524:molecular_function:ATP binding	GO:0016787:molecular_function:hydrolase activity	GO:0030163:biological_process:protein catabolic process
Locus_25321.0|BlastHit|gi|75075675|sp|Q4R4E1.1|PIGM_MACFA	7651	GO:0005789:cellular_component:endoplasmic reticulum membrane	GO:0016021:cellular_component:integral component of membrane	GO:0000030:molecular_function:mannosyltransferase activity	GO:0006506:biological_process:GPI anchor biosynthetic process	GO:0097502:biological_process:mannosylation
Locus_25321.0|BlastHit|gi|75075675|sp|Q4R4E1.1|PIGM_MACFA	7651	GO:0005739:cellular_component:mitochondrion	GO:0008283:biological_process:cell proliferation
Locus_25346.0|BlastHit|gi|17368331|sp|P82968.1|MCPI_MELCP	7669	GO:0004867:molecular_function:serine-type endopeptidase inhibitor activity
Locus_25349.0|BlastHit|gi|1706870|sp|P30043.3|BLVRB_HUMAN	7671	GO:0005737:cellular_component:cytoplasm	GO:0005829:cellular_component:cytosol	GO:0070062:cellular_component:extracellular vesicular exosome	GO:0005634:cellular_component:nucleus	GO:0005886:cellular_component:plasma membrane	GO:0004074:molecular_function:biliverdin reductase activity	GO:0042602:molecular_function:riboflavin reductase (NADPH) activity	GO:0042167:biological_process:heme catabolic process	GO:0006778:biological_process:porphyrin-containing compound metabolic process	GO:0044281:biological_process:small molecule metabolic process
Locus_25350.0|BlastHit|gi|32363159|sp|Q99L13.1|3HIDH_MOUSE	7672	GO:0005739:cellular_component:mitochondrion	GO:0008442:molecular_function:3-hydroxyisobutyrate dehydrogenase activity	GO:0051287:molecular_function:NAD binding	GO:0004616:molecular_function:phosphogluconate dehydrogenase (decarboxylating) activity	GO:0006098:biological_process:pentose-phosphate shunt	GO:0006574:biological_process:valine catabolic process
Locus_25354.0|BlastHit|gi|82225271|sp|Q9YGD2.1|SUCA_COLLI	7674	GO:0005739:cellular_component:mitochondrion	GO:0003878:molecular_function:ATP citrate synthase activity	GO:0048037:molecular_function:cofactor binding	GO:0005525:molecular_function:GTP binding	GO:0004775:molecular_function:succinate-CoA ligase (ADP-forming) activity	GO:0004776:molecular_function:succinate-CoA ligase (GDP-forming) activity	GO:0022008:biological_process:neurogenesis	GO:0006099:biological_process:tricarboxylic acid cycle
Locus_25373.0|BlastHit|gi|1352723|sp|P49024.1|PAXI_CHICK	7685	GO:0005737:cellular_component:cytoplasm	GO:0005856:cellular_component:cytoskeleton	GO:0005925:cellular_component:focal adhesion	GO:0008270:molecular_function:zinc ion binding	GO:0007160:biological_process:cell-matrix adhesion
Locus_25398.0|BlastHit|gi|187608833|sp|Q99MD6.2|TRXR3_MOUSE	7701	GO:0005783:cellular_component:endoplasmic reticulum	GO:0005634:cellular_component:nucleus	GO:0009055:molecular_function:electron carrier activity	GO:0050660:molecular_function:flavin adenine dinucleotide binding	GO:0050661:molecular_function:NADP binding	GO:0015035:molecular_function:protein disulfide oxidoreductase activity	GO:0004791:molecular_function:thioredoxin-disulfide reductase activity	GO:0030154:biological_process:cell differentiation	GO:0045454:biological_process:cell redox homeostasis	GO:0006749:biological_process:glutathione metabolic process	GO:0007275:biological_process:multicellular organismal development	GO:0007283:biological_process:spermatogenesis
Locus_25400.0|BlastHit|gi|1350593|sp|P48148.1|RHO1_DROME	7703	GO:0045179:cellular_component:apical cortex	GO:0005938:cellular_component:cell cortex	GO:0070451:cellular_component:cell hair	GO:0005737:cellular_component:cytoplasm	GO:0005856:cellular_component:cytoskeleton	GO:0005886:cellular_component:plasma membrane	GO:0005525:molecular_function:GTP binding	GO:0003924:molecular_function:GTPase activity	GO:0019900:molecular_function:kinase binding	GO:0030036:biological_process:actin cytoskeleton organization	GO:0031532:biological_process:actin cytoskeleton reorganization	GO:0051017:biological_process:actin filament bundle assembly	GO:0007015:biological_process:actin filament organization	GO:0070252:biological_process:actin-mediated cell contraction	GO:0007411:biological_process:axon guidance	GO:0007298:biological_process:border follicle cell migration	GO:0035147:biological_process:branch fusion, open tracheal system	GO:0090254:biological_process:cell elongation involved in imaginal disc-derived wing morphogenesis	GO:0034613:biological_process:cellular protein localization	GO:0006974:biological_process:cellular response to DNA damage stimulus
Locus_25413.0|BlastHit|gi|71153351|sp|Q5F359.1|TPPC5_CHICK	7719	GO:0005783:cellular_component:endoplasmic reticulum	GO:0005794:cellular_component:Golgi apparatus	GO:0030008:cellular_component:TRAPP complex	GO:0016192:biological_process:vesicle-mediated transport
Locus_25418.0|BlastHit|gi|74870877|sp|Q9VTJ8.2|TIM14_DROME	7722	GO:0016021:cellular_component:integral component of membrane	GO:0005744:cellular_component:mitochondrial inner membrane presequence translocase complex	GO:0001405:cellular_component:presequence translocase-associated import motor	GO:0001671:molecular_function:ATPase activator activity	GO:0022008:biological_process:neurogenesis	GO:0032781:biological_process:positive regulation of ATPase activity	GO:0030150:biological_process:protein import into mitochondrial matrix
Locus_25419.0|BlastHit|gi|81901321|sp|Q8QZZ7.1|TPRKB_MOUSE	7723	GO:0005829:cellular_component:cytosol	GO:0005634:cellular_component:nucleus	GO:0019901:molecular_function:protein kinase binding	GO:0008033:biological_process:tRNA processing
Locus_25433.1|BlastHit|gi|19863257|sp|Q13616.2|CUL1_HUMAN	7748	GO:0019005:cellular_component:SCF ubiquitin ligase complex	GO:0006915:biological_process:apoptotic process	GO:0008283:biological_process:cell proliferation	GO:0009887:biological_process:organ morphogenesis	GO:0006513:biological_process:protein monoubiquitination	GO:0031146:biological_process:SCF-dependent proteasomal ubiquitin-dependent protein catabolic process	GO:0006511:biological_process:ubiquitin-dependent protein catabolic process	GO:0016032:biological_process:viral process
Locus_25439.0|BlastHit|gi|74811717|sp|Q7Z0Q2.1|RNKB_CERCA	7755	GO:0016021:cellular_component:integral component of membrane	GO:0004521:molecular_function:endoribonuclease activity	GO:0090502:biological_process:RNA phosphodiester bond hydrolysis, endonucleolytic	GO:0009303:biological_process:rRNA transcription
Locus_25453.1|BlastHit|gi|75069845|sp|Q58D31.3|DHSO_BOVIN	7763	GO:0070062:cellular_component:extracellular vesicular exosome	GO:0031966:cellular_component:mitochondrial membrane	GO:0031514:cellular_component:motile cilium	GO:0003939:molecular_function:L-iditol 2-dehydrogenase activity	GO:0051287:molecular_function:NAD binding	GO:0008270:molecular_function:zinc ion binding	GO:0046370:biological_process:fructose biosynthetic process	GO:0051160:biological_process:L-xylitol catabolic process	GO:0006062:biological_process:sorbitol catabolic process	GO:0030317:biological_process:sperm motility
Locus_25453.1|BlastHit|gi|75069845|sp|Q58D31.3|DHSO_BOVIN	7764	GO:0070062:cellular_component:extracellular vesicular exosome	GO:0031966:cellular_component:mitochondrial membrane	GO:0031514:cellular_component:motile cilium	GO:0003939:molecular_function:L-iditol 2-dehydrogenase activity	GO:0051287:molecular_function:NAD binding	GO:0008270:molecular_function:zinc ion binding	GO:0046370:biological_process:fructose biosynthetic process	GO:0051160:biological_process:L-xylitol catabolic process	GO:0006062:biological_process:sorbitol catabolic process	GO:0030317:biological_process:sperm motility
Locus_25462.0|BlastHit|gi|212288177|sp|Q7LKY2.1|ADDH_SCHPO	7771	GO:0005856:cellular_component:cytoskeleton
Locus_25462.0|BlastHit|gi|212288177|sp|Q7LKY2.1|ADDH_SCHPO	7772	GO:0005856:cellular_component:cytoskeleton
Locus_25489.0|BlastHit|gi|182676462|sp|A9UMS3.1|PHB2_XENTR	7784	GO:0070062:cellular_component:extracellular vesicular exosome	GO:0005743:cellular_component:mitochondrial inner membrane	GO:0016363:cellular_component:nuclear matrix	GO:0043234:cellular_component:protein complex	GO:0060749:biological_process:mammary gland alveolus development	GO:0060744:biological_process:mammary gland branching involved in thelarche	GO:0033147:biological_process:negative regulation of intracellular estrogen receptor signaling pathway	GO:0033600:biological_process:negative regulation of mammary gland epithelial cell proliferation	GO:0045892:biological_process:negative regulation of transcription, DNA-templated	GO:0060762:biological_process:regulation of branching involved in mammary gland duct morphogenesis	GO:0006351:biological_process:transcription, DNA-templated
Locus_25494.0|BlastHit|gi|125950361|sp|Q86U28.2|ISCA2_HUMAN	7787	GO:0005739:cellular_component:mitochondrion	GO:0051536:molecular_function:iron-sulfur cluster binding	GO:0046872:molecular_function:metal ion binding	GO:0005198:molecular_function:structural molecule activity	GO:0016226:biological_process:iron-sulfur cluster assembly
Locus_25505.0|BlastHit|gi|81883392|sp|Q5RKH6.1|OS9_RAT	7807	GO:0005783:cellular_component:endoplasmic reticulum	GO:0005788:cellular_component:endoplasmic reticulum lumen	GO:0030246:molecular_function:carbohydrate binding	GO:0001948:molecular_function:glycoprotein binding	GO:0002020:molecular_function:protease binding	GO:0030433:biological_process:ER-associated ubiquitin-dependent protein catabolic process	GO:0006621:biological_process:protein retention in ER lumen	GO:0006605:biological_process:protein targeting	GO:0042787:biological_process:protein ubiquitination involved in ubiquitin-dependent protein catabolic process	GO:0034976:biological_process:response to endoplasmic reticulum stress
Locus_25519.0|BlastHit|gi|338817662|sp|C0KJQ4.2|ALPS_PORTR	7811	GO:0005576:cellular_component:extracellular region	GO:0042742:biological_process:defense response to bacterium
Locus_25531.0|BlastHit|gi|81885679|sp|Q6PEC1.1|TBCA_RAT	7835	GO:0005689:cellular_component:U12-type spliceosomal complex	GO:0006915:biological_process:apoptotic process	GO:2001235:biological_process:positive regulation of apoptotic signaling pathway	GO:0070234:biological_process:positive regulation of T cell apoptotic process	GO:0051384:biological_process:response to glucocorticoid
Locus_25531.0|BlastHit|gi|81885679|sp|Q6PEC1.1|TBCA_RAT	7835	GO:0005737:cellular_component:cytoplasm	GO:0005874:cellular_component:microtubule	GO:0007021:biological_process:tubulin complex assembly
Locus_25551.0|BlastHit|gi|82237168|sp|Q6NTR1.1|MTL13_XENLA	7869	GO:0008168:molecular_function:methyltransferase activity
Locus_25552.0|BlastHit|gi|17369766|sp|Q9VCA9.1|SPCS3_DROME	7870	GO:0016021:cellular_component:integral component of membrane	GO:0005787:cellular_component:signal peptidase complex	GO:0008233:molecular_function:peptidase activity	GO:0006465:biological_process:signal peptide processing
Locus_25562.0|BlastHit|gi|81900078|sp|Q8CEF1.1|FEM1C_MOUSE	7876	GO:0005737:cellular_component:cytoplasm	GO:0016567:biological_process:protein ubiquitination
Locus_25571.0|BlastHit|gi|91208328|sp|Q3T904.1|ATG9A_BOVIN	7880	GO:0005776:cellular_component:autophagic vacuole	GO:0000421:cellular_component:autophagic vacuole membrane	GO:0031410:cellular_component:cytoplasmic vesicle	GO:0016021:cellular_component:integral component of membrane	GO:0031902:cellular_component:late endosome membrane	GO:0000407:cellular_component:pre-autophagosomal structure	GO:0005802:cellular_component:trans-Golgi network	GO:0000045:biological_process:autophagic vacuole assembly	GO:0044805:biological_process:late nucleophagy	GO:0000422:biological_process:mitochondrion degradation	GO:0034727:biological_process:piecemeal microautophagy of nucleus	GO:0034497:biological_process:protein localization to pre-autophagosomal structure	GO:0015031:biological_process:protein transport
Locus_25577.1|BlastHit|gi|48428484|sp|Q9BXM7.1|PINK1_HUMAN	7886	GO:0097449:cellular_component:astrocyte projection	GO:0030424:cellular_component:axon	GO:0044297:cellular_component:cell body	GO:0000785:cellular_component:chromatin	GO:0005737:cellular_component:cytoplasm	GO:0005856:cellular_component:cytoskeleton	GO:0005829:cellular_component:cytosol	GO:0031307:cellular_component:integral component of mitochondrial outer membrane	GO:0097413:cellular_component:Lewy body	GO:0016020:cellular_component:membrane	GO:0005743:cellular_component:mitochondrial inner membrane	GO:0005758:cellular_component:mitochondrial intermembrane space	GO:0005741:cellular_component:mitochondrial outer membrane	GO:0005739:cellular_component:mitochondrion	GO:0005634:cellular_component:nucleus	GO:0048471:cellular_component:perinuclear region of cytoplasm	GO:0005524:molecular_function:ATP binding	GO:0055131:molecular_function:C3HC4-type RING finger domain binding	GO:0010857:molecular_function:calcium-dependent protein kinase activity	GO:0016301:molecular_function:kinase activity
Locus_25583.0|BlastHit|gi|1174432|sp|P41689.1|SPYA_FELCA	7888	GO:0005759:cellular_component:mitochondrial matrix	GO:0005739:cellular_component:mitochondrion	GO:0005777:cellular_component:peroxisome	GO:0008453:molecular_function:alanine-glyoxylate transaminase activity	GO:0030170:molecular_function:pyridoxal phosphate binding	GO:0004760:molecular_function:serine-pyruvate transaminase activity
Locus_25595.0|BlastHit|gi|67460968|sp|Q9CYK2.2|QPCT_MOUSE	7892	GO:0005576:cellular_component:extracellular region	GO:0016603:molecular_function:glutaminyl-peptide cyclotransferase activity	GO:0008270:molecular_function:zinc ion binding	GO:0017186:biological_process:peptidyl-pyroglutamic acid biosynthetic process, using glutaminyl-peptide cyclotransferase
Locus_25616.0|BlastHit|gi|1171772|sp|P46461.1|NSF1_DROME	7927	GO:0005737:cellular_component:cytoplasm	GO:0043195:cellular_component:terminal bouton	GO:0005524:molecular_function:ATP binding	GO:0016887:molecular_function:ATPase activity	GO:0046872:molecular_function:metal ion binding	GO:0032403:molecular_function:protein complex binding	GO:0006200:biological_process:ATP catabolic process	GO:0007030:biological_process:Golgi organization	GO:0007274:biological_process:neuromuscular synaptic transmission	GO:0007269:biological_process:neurotransmitter secretion	GO:0006909:biological_process:phagocytosis	GO:0035540:biological_process:positive regulation of SNARE complex disassembly	GO:0034214:biological_process:protein hexamerization	GO:0051260:biological_process:protein homooligomerization	GO:0015031:biological_process:protein transport	GO:0048172:biological_process:regulation of short-term neuronal synaptic plasticity	GO:0031629:biological_process:synaptic vesicle fusion to presynaptic membrane	GO:0016082:biological_process:synaptic vesicle priming
Locus_25620.0|BlastHit|gi|73917780|sp|Q6PBQ2.1|CHMP7_DANRE	7928	GO:0000815:cellular_component:ESCRT III complex	GO:0008565:molecular_function:protein transporter activity	GO:0045324:biological_process:late endosome to vacuole transport
Locus_25637.0|BlastHit|gi|25453309|sp|Q8MQI6.1|ELOF1_DROME	7941	GO:0005634:cellular_component:nucleus	GO:0046872:molecular_function:metal ion binding	GO:0006355:biological_process:regulation of transcription, DNA-templated	GO:0006351:biological_process:transcription, DNA-templated
Locus_25638.0|BlastHit|gi|62900285|sp|Q8BH95.1|ECHM_MOUSE	7942	GO:0070062:cellular_component:extracellular vesicular exosome	GO:0005759:cellular_component:mitochondrial matrix	GO:0005739:cellular_component:mitochondrion	GO:0004300:molecular_function:enoyl-CoA hydratase activity	GO:0006635:biological_process:fatty acid beta-oxidation
Locus_25642.0|BlastHit|gi|115866|sp|P19222.1|CBPA2_RAT	7955	GO:0005576:cellular_component:extracellular region	GO:0004181:molecular_function:metallocarboxypeptidase activity	GO:0008270:molecular_function:zinc ion binding
Locus_25660.0|BlastHit|gi|82082907|sp|Q5ZMB2.1|HEBP1_CHICK	7968	GO:0005737:cellular_component:cytoplasm	GO:0020037:molecular_function:heme binding
Locus_25670.0|BlastHit|gi|17380252|sp|P70195.1|PSB7_MOUSE	7976	GO:0005829:cellular_component:cytosol	GO:0070062:cellular_component:extracellular vesicular exosome	GO:0015630:cellular_component:microtubule cytoskeleton	GO:0005634:cellular_component:nucleus	GO:0005839:cellular_component:proteasome core complex	GO:0004298:molecular_function:threonine-type endopeptidase activity	GO:0051603:biological_process:proteolysis involved in cellular protein catabolic process
Locus_25673.0|BlastHit|gi|20137699|sp|O70152.1|DPM1_MOUSE	7978	GO:0005789:cellular_component:endoplasmic reticulum membrane	GO:0004582:molecular_function:dolichyl-phosphate beta-D-mannosyltransferase activity	GO:0004169:molecular_function:dolichyl-phosphate-mannose-protein mannosyltransferase activity	GO:0006506:biological_process:GPI anchor biosynthetic process	GO:0035268:biological_process:protein mannosylation	GO:0035269:biological_process:protein O-linked mannosylation
Locus_25689.0|BlastHit|gi|32172424|sp|P11584.3|ITBX_DROME	7996	GO:0016324:cellular_component:apical plasma membrane	GO:0009925:cellular_component:basal plasma membrane	GO:0031252:cellular_component:cell leading edge	GO:0043034:cellular_component:costamere	GO:0005925:cellular_component:focal adhesion	GO:0008305:cellular_component:integrin complex	GO:0016328:cellular_component:lateral plasma membrane	GO:0005927:cellular_component:muscle tendon junction	GO:0005886:cellular_component:plasma membrane	GO:0050839:molecular_function:cell adhesion molecule binding	GO:0005178:molecular_function:integrin binding	GO:0046982:molecular_function:protein heterodimerization activity	GO:0004872:molecular_function:receptor activity	GO:0007015:biological_process:actin filament organization	GO:0007475:biological_process:apposition of dorsal and ventral imaginal disc-derived wing surfaces	GO:0007411:biological_process:axon guidance	GO:0007298:biological_process:border follicle cell migration	GO:0016339:biological_process:calcium-dependent cell-cell adhesion via plasma membrane cell adhesion molecules	GO:0016340:biological_process:calcium-dependent cell-matrix adhesion	GO:0007155:biological_process:cell adhesion
Locus_25702.0|BlastHit|gi|10720056|sp|Q9V427.1|INX2_DROME	8010	GO:0016324:cellular_component:apical plasma membrane	GO:0016327:cellular_component:apicolateral plasma membrane	GO:0016323:cellular_component:basolateral plasma membrane	GO:0005737:cellular_component:cytoplasm	GO:0005921:cellular_component:gap junction	GO:0016021:cellular_component:integral component of membrane	GO:0016328:cellular_component:lateral plasma membrane	GO:0005243:molecular_function:gap junction channel activity	GO:0007154:biological_process:cell communication	GO:0007440:biological_process:foregut morphogenesis	GO:0007293:biological_process:germarium-derived egg chamber formation	GO:0030727:biological_process:germarium-derived female germ-line cyst formation	GO:0010496:biological_process:intercellular transport	GO:0006811:biological_process:ion transport	GO:0016331:biological_process:morphogenesis of embryonic epithelium	GO:0042048:biological_process:olfactory behavior	GO:0055085:biological_process:transmembrane transport
Locus_25712.0|BlastHit|gi|59803097|sp|Q00537.2|CDK17_HUMAN	8031	GO:0005524:molecular_function:ATP binding	GO:0004693:molecular_function:cyclin-dependent protein serine/threonine kinase activity	GO:0004672:molecular_function:protein kinase activity	GO:0006468:biological_process:protein phosphorylation
Locus_25722.0|BlastHit|gi|78099970|sp|Q8T4J9.1|CU27_MANSE	8040	GO:0042302:molecular_function:structural constituent of cuticle
Locus_25724.0|BlastHit|gi|21264423|sp|P21266.3|GSTM3_HUMAN	8042	GO:0005737:cellular_component:cytoplasm	GO:0005829:cellular_component:cytosol	GO:0070062:cellular_component:extracellular vesicular exosome	GO:0005634:cellular_component:nucleus	GO:0035686:cellular_component:sperm fibrous sheath	GO:0019899:molecular_function:enzyme binding	GO:0043295:molecular_function:glutathione binding	GO:0004364:molecular_function:glutathione transferase activity	GO:0042802:molecular_function:identical protein binding	GO:0042803:molecular_function:protein homodimerization activity	GO:0070458:biological_process:cellular detoxification of nitrogen compound	GO:0008065:biological_process:establishment of blood-nerve barrier	GO:1901687:biological_process:glutathione derivative biosynthetic process	GO:0006749:biological_process:glutathione metabolic process	GO:0018916:biological_process:nitrobenzene metabolic process	GO:0043627:biological_process:response to estrogen	GO:0044281:biological_process:small molecule metabolic process	GO:0042178:biological_process:xenobiotic catabolic process	GO:0006805:biological_process:xenobiotic metabolic process
Locus_25731.0|BlastHit|gi|74731102|sp|Q96AA3.1|RFT1_HUMAN	8044	GO:0016021:cellular_component:integral component of membrane	GO:0005319:molecular_function:lipid transporter activity	GO:0008643:biological_process:carbohydrate transport
Locus_25731.0|BlastHit|gi|74731102|sp|Q96AA3.1|RFT1_HUMAN	8044	GO:0016021:cellular_component:integral component of membrane	GO:0005319:molecular_function:lipid transporter activity	GO:0008643:biological_process:carbohydrate transport	GO:0044267:biological_process:cellular protein metabolic process	GO:0006488:biological_process:dolichol-linked oligosaccharide biosynthetic process	GO:0043687:biological_process:post-translational protein modification	GO:0018279:biological_process:protein N-linked glycosylation via asparagine
Locus_25752.0|BlastHit|gi|81541067|sp|Q9I234.1|KYNB_PSEAE	8060	GO:0004061:molecular_function:arylformamidase activity	GO:0004328:molecular_function:formamidase activity	GO:0043420:biological_process:anthranilate metabolic process	GO:0019441:biological_process:tryptophan catabolic process to kynurenine
Locus_25760.0|BlastHit|gi|75027647|sp|Q9VWU1.1|PSH_DROME	8065	GO:0005576:cellular_component:extracellular region	GO:0008233:molecular_function:peptidase activity	GO:0004252:molecular_function:serine-type endopeptidase activity	GO:0006952:biological_process:defense response	GO:0050832:biological_process:defense response to fungus	GO:0045087:biological_process:innate immune response	GO:0006967:biological_process:positive regulation of antifungal peptide biosynthetic process	GO:0006508:biological_process:proteolysis	GO:0008592:biological_process:regulation of Toll signaling pathway
Locus_25764.0|BlastHit|gi|123900395|sp|Q3KPV4.1|TMUB1_XENLA	8068	GO:0005737:cellular_component:cytoplasm	GO:0016021:cellular_component:integral component of membrane	GO:0005634:cellular_component:nucleus
Locus_25782.0|BlastHit|gi|136032|sp|P06708.1|TNNC2_PONLE	8076	GO:0005509:molecular_function:calcium ion binding
Locus_25785.0|BlastHit|gi|74866395|sp|Q94521.1|DNAT_DROME	8080	GO:0005737:cellular_component:cytoplasm	GO:0004059:molecular_function:aralkylamine N-acetyltransferase activity	GO:0004060:molecular_function:arylamine N-acetyltransferase activity	GO:0008080:molecular_function:N-acetyltransferase activity	GO:0006584:biological_process:catecholamine metabolic process	GO:0048066:biological_process:developmental pigmentation	GO:0042420:biological_process:dopamine catabolic process	GO:0030187:biological_process:melatonin biosynthetic process	GO:0046334:biological_process:octopamine catabolic process	GO:0045187:biological_process:regulation of circadian sleep/wake cycle, sleep	GO:0042429:biological_process:serotonin catabolic process	GO:0030431:biological_process:sleep
Locus_25809.0|BlastHit|gi|62296810|sp|Q63081.2|PDIA6_RAT	8096	GO:0005788:cellular_component:endoplasmic reticulum lumen	GO:0005793:cellular_component:endoplasmic reticulum-Golgi intermediate compartment	GO:0070062:cellular_component:extracellular vesicular exosome	GO:0042470:cellular_component:melanosome	GO:0005886:cellular_component:plasma membrane	GO:0005790:cellular_component:smooth endoplasmic reticulum	GO:0005509:molecular_function:calcium ion binding	GO:0003756:molecular_function:protein disulfide isomerase activity	GO:0043277:biological_process:apoptotic cell clearance	GO:0045454:biological_process:cell redox homeostasis	GO:0030168:biological_process:platelet activation	GO:0070527:biological_process:platelet aggregation	GO:0006457:biological_process:protein folding	GO:0034976:biological_process:response to endoplasmic reticulum stress
Locus_25810.0|BlastHit|gi|29428061|sp|Q9V7S5.1|PICO_DROME	8097	GO:0016021:cellular_component:integral component of membrane	GO:0015114:molecular_function:phosphate ion transmembrane transporter activity	GO:0015293:molecular_function:symporter activity	GO:0006814:biological_process:sodium ion transport
Locus_25813.0|BlastHit|gi|9297057|sp|Q9VND8.1|RHEB_DROME	8099	GO:0005886:cellular_component:plasma membrane	GO:0005525:molecular_function:GTP binding	GO:0003924:molecular_function:GTPase activity	GO:0007411:biological_process:axon guidance	GO:0005975:biological_process:carbohydrate metabolic process	GO:0016049:biological_process:cell growth	GO:0000082:biological_process:G1/S transition of mitotic cell cycle	GO:0006629:biological_process:lipid metabolic process	GO:0035264:biological_process:multicellular organism growth	GO:0010507:biological_process:negative regulation of autophagy	GO:0042331:biological_process:phototaxis	GO:0030307:biological_process:positive regulation of cell growth	GO:0045793:biological_process:positive regulation of cell size	GO:0090070:biological_process:positive regulation of ribosome biogenesis	GO:0032008:biological_process:positive regulation of TOR signaling	GO:0045727:biological_process:positive regulation of translation	GO:0010506:biological_process:regulation of autophagy	GO:2000377:biological_process:regulation of reactive oxygen species metabolic process	GO:0042594:biological_process:response to starvation	GO:0042254:biological_process:ribosome biogenesis
Locus_25839.0|BlastHit|gi|296439468|sp|Q13620.4|CUL4B_HUMAN	8113	GO:0031465:cellular_component:Cul4B-RING E3 ubiquitin ligase complex	GO:0005737:cellular_component:cytoplasm	GO:0070062:cellular_component:extracellular vesicular exosome	GO:0005634:cellular_component:nucleus	GO:0005886:cellular_component:plasma membrane	GO:0007049:biological_process:cell cycle	GO:0035518:biological_process:histone H2A monoubiquitination	GO:1900087:biological_process:positive regulation of G1/S transition of mitotic cell cycle	GO:0045732:biological_process:positive regulation of protein catabolic process	GO:0006511:biological_process:ubiquitin-dependent protein catabolic process	GO:0070914:biological_process:UV-damage excision repair
Locus_25860.0|BlastHit|gi|12229574|sp|Q15389.2|ANGP1_HUMAN	8129	GO:0005576:cellular_component:extracellular region	GO:0005615:cellular_component:extracellular space	GO:0070062:cellular_component:extracellular vesicular exosome	GO:0045121:cellular_component:membrane raft	GO:0005902:cellular_component:microvillus	GO:0005886:cellular_component:plasma membrane	GO:0030971:molecular_function:receptor tyrosine kinase binding	GO:0007171:biological_process:activation of transmembrane receptor protein tyrosine kinase activity	GO:0007596:biological_process:blood coagulation	GO:0030154:biological_process:cell differentiation	GO:0031589:biological_process:cell-substrate adhesion	GO:0072012:biological_process:glomerulus vasculature development	GO:0030097:biological_process:hemopoiesis	GO:0030210:biological_process:heparin biosynthetic process	GO:0001701:biological_process:in utero embryonic development	GO:0050900:biological_process:leukocyte migration	GO:0043066:biological_process:negative regulation of apoptotic process	GO:0007162:biological_process:negative regulation of cell adhesion	GO:2000352:biological_process:negative regulation of endothelial cell apoptotic process	GO:0043524:biological_process:negative regulation of neuron apoptotic process
Locus_25872.0|BlastHit|gi|17369753|sp|Q9V411.1|NOG1_DROME	8154	GO:0005730:cellular_component:nucleolus	GO:0005525:molecular_function:GTP binding	GO:0042254:biological_process:ribosome biogenesis	GO:0090307:biological_process:mitotic spindle assembly
Locus_25894.2|BlastHit|gi|20455506|sp|Q60715.2|P4HA1_MOUSE	8172	GO:0005788:cellular_component:endoplasmic reticulum lumen	GO:0016020:cellular_component:membrane	GO:0005739:cellular_component:mitochondrion	GO:0016222:cellular_component:procollagen-proline 4-dioxygenase complex	GO:0005506:molecular_function:iron ion binding	GO:0031418:molecular_function:L-ascorbic acid binding	GO:0016702:molecular_function:oxidoreductase activity, acting on single donors with incorporation of molecular oxygen, incorporation of two atoms of oxygen	GO:0004656:molecular_function:procollagen-proline 4-dioxygenase activity	GO:0030199:biological_process:collagen fibril organization	GO:0018401:biological_process:peptidyl-proline hydroxylation to 4-hydroxy-L-proline
Locus_25895.0|BlastHit|gi|25090702|sp|O46040.3|MSTAA_DROME	8173	GO:0042826:molecular_function:histone deacetylase binding	GO:0008168:molecular_function:methyltransferase activity	GO:0010629:biological_process:negative regulation of gene expression
Locus_25900.0|BlastHit|gi|115311242|sp|Q5YW75.1|ECTD_NOCFA	8175	GO:0005886:cellular_component:plasma membrane	GO:0031418:molecular_function:L-ascorbic acid binding	GO:0046872:molecular_function:metal ion binding	GO:0048244:molecular_function:phytanoyl-CoA dioxygenase activity	GO:0006631:biological_process:fatty acid metabolic process
Locus_25916.0|BlastHit|gi|322967577|sp|Q32N92.2|PATL1_XENLA	8180	GO:0005737:cellular_component:cytoplasm	GO:0000932:cellular_component:cytoplasmic mRNA processing body	GO:0016607:cellular_component:nuclear speck	GO:0016605:cellular_component:PML body	GO:0002151:molecular_function:G-quadruplex RNA binding	GO:0034046:molecular_function:poly(G) binding	GO:0008266:molecular_function:poly(U) RNA binding	GO:0003723:molecular_function:RNA binding	GO:0030371:molecular_function:translation repressor activity	GO:0033962:biological_process:cytoplasmic mRNA processing body assembly	GO:0000290:biological_process:deadenylation-dependent decapping of nuclear-transcribed mRNA	GO:0010607:biological_process:negative regulation of cytoplasmic mRNA processing body assembly	GO:0017148:biological_process:negative regulation of translation
Locus_25922.0|BlastHit|gi|5921940|sp|P81580.1|CUPC1_CANPG	8185	GO:0042302:molecular_function:structural constituent of cuticle
Locus_25932.0|BlastHit|gi|110808226|sp|Q29S14.1|F18B1_BOVIN	8193	GO:0016021:cellular_component:integral component of membrane
Locus_25934.0|BlastHit|gi|25090702|sp|O46040.3|MSTAA_DROME	8196	GO:0042826:molecular_function:histone deacetylase binding	GO:0008168:molecular_function:methyltransferase activity	GO:0010629:biological_process:negative regulation of gene expression
Locus_25947.0|BlastHit|gi|123893574|sp|Q29R99.1|LIPT2_DANRE	8210	GO:0005759:cellular_component:mitochondrial matrix	GO:0005739:cellular_component:mitochondrion	GO:0034553:biological_process:mitochondrial respiratory chain complex II assembly
Locus_25947.0|BlastHit|gi|123893574|sp|Q29R99.1|LIPT2_DANRE	8210	GO:0005739:cellular_component:mitochondrion	GO:0016874:molecular_function:ligase activity	GO:0033819:molecular_function:lipoyl(octanoyl) transferase activity	GO:0016415:molecular_function:octanoyltransferase activity	GO:0006464:biological_process:cellular protein modification process	GO:0009107:biological_process:lipoate biosynthetic process
Locus_25948.0|BlastHit|gi|2497498|sp|Q16774.2|KGUA_HUMAN	8211	GO:0005829:cellular_component:cytosol	GO:0005524:molecular_function:ATP binding	GO:0004385:molecular_function:guanylate kinase activity	GO:0046034:biological_process:ATP metabolic process	GO:0046060:biological_process:dATP metabolic process	GO:0006185:biological_process:dGDP biosynthetic process	GO:0046054:biological_process:dGMP metabolic process	GO:0017144:biological_process:drug metabolic process	GO:0046711:biological_process:GDP biosynthetic process	GO:0019673:biological_process:GDP-mannose metabolic process	GO:0034436:biological_process:glycoprotein transport	GO:0046037:biological_process:GMP metabolic process	GO:0015949:biological_process:nucleobase-containing small molecule interconversion	GO:0055086:biological_process:nucleobase-containing small molecule metabolic process	GO:0006163:biological_process:purine nucleotide metabolic process	GO:0044281:biological_process:small molecule metabolic process
Locus_25961.0|BlastHit|gi|205831220|sp|A2VDQ7.1|ZN420_BOVIN	8221	GO:0005634:cellular_component:nucleus	GO:0003677:molecular_function:DNA binding	GO:0046872:molecular_function:metal ion binding	GO:0006355:biological_process:regulation of transcription, DNA-templated	GO:0006351:biological_process:transcription, DNA-templated
Locus_25971.0|BlastHit|gi|75076029|sp|Q4R5G7.1|DHB12_MACFA	8241	GO:0005789:cellular_component:endoplasmic reticulum membrane	GO:0016021:cellular_component:integral component of membrane	GO:0004303:molecular_function:estradiol 17-beta-dehydrogenase activity	GO:0006703:biological_process:estrogen biosynthetic process	GO:0006633:biological_process:fatty acid biosynthetic process
Locus_26016.0|BlastHit|gi|17367081|sp|Q9SF85.1|ADK1_ARATH	8293	GO:0048046:cellular_component:apoplast	GO:0009507:cellular_component:chloroplast	GO:0005829:cellular_component:cytosol	GO:0016020:cellular_component:membrane	GO:0005886:cellular_component:plasma membrane	GO:0009506:cellular_component:plasmodesma	GO:0004001:molecular_function:adenosine kinase activity	GO:0005524:molecular_function:ATP binding	GO:0005507:molecular_function:copper ion binding	GO:0016773:molecular_function:phosphotransferase activity, alcohol group as acceptor	GO:0006169:biological_process:adenosine salvage	GO:0044209:biological_process:AMP salvage	GO:0046686:biological_process:response to cadmium ion	GO:0080094:biological_process:response to trehalose-6-phosphate	GO:0016032:biological_process:viral process
Locus_26020.0|BlastHit|gi|257096251|sp|B0W3L6.1|CARM1_CULQU	8296	GO:0005737:cellular_component:cytoplasm	GO:0005634:cellular_component:nucleus	GO:0042054:molecular_function:histone methyltransferase activity	GO:0008469:molecular_function:histone-arginine N-methyltransferase activity	GO:0035242:molecular_function:protein-arginine omega-N asymmetric methyltransferase activity	GO:0035241:molecular_function:protein-arginine omega-N monomethyltransferase activity	GO:0006338:biological_process:chromatin remodeling	GO:0034969:biological_process:histone arginine methylation	GO:0019919:biological_process:peptidyl-arginine methylation, to asymmetrical-dimethyl arginine	GO:0006355:biological_process:regulation of transcription, DNA-templated	GO:0006351:biological_process:transcription, DNA-templated
Locus_26020.0|BlastHit|gi|257096251|sp|B0W3L6.1|CARM1_CULQU	8297	GO:0005737:cellular_component:cytoplasm	GO:0005634:cellular_component:nucleus	GO:0042054:molecular_function:histone methyltransferase activity	GO:0008469:molecular_function:histone-arginine N-methyltransferase activity	GO:0035242:molecular_function:protein-arginine omega-N asymmetric methyltransferase activity	GO:0035241:molecular_function:protein-arginine omega-N monomethyltransferase activity	GO:0006338:biological_process:chromatin remodeling	GO:0034969:biological_process:histone arginine methylation	GO:0019919:biological_process:peptidyl-arginine methylation, to asymmetrical-dimethyl arginine	GO:0006355:biological_process:regulation of transcription, DNA-templated	GO:0006351:biological_process:transcription, DNA-templated
Locus_26023.0|BlastHit|gi|38503351|sp|Q8N1M1.1|BEST3_HUMAN	8304	GO:0034707:cellular_component:chloride channel complex	GO:0005886:cellular_component:plasma membrane	GO:0005254:molecular_function:chloride channel activity	GO:0043271:biological_process:negative regulation of ion transport
Locus_26042.1|BlastHit|gi|60390935|sp|Q7Z5L0.1|VMO1_HUMAN	8331	GO:0070062:cellular_component:extracellular vesicular exosome
Locus_26042.1|BlastHit|gi|60390935|sp|Q7Z5L0.1|VMO1_HUMAN	8333	GO:0070062:cellular_component:extracellular vesicular exosome
Locus_26055.0|BlastHit|gi|30315972|sp|O08605.2|MKNK1_MOUSE	8343	GO:0005524:molecular_function:ATP binding	GO:0004674:molecular_function:protein serine/threonine kinase activity	GO:0097192:biological_process:extrinsic apoptotic signaling pathway in absence of ligand	GO:0035556:biological_process:intracellular signal transduction	GO:0018105:biological_process:peptidyl-serine phosphorylation	GO:0006468:biological_process:protein phosphorylation	GO:0006446:biological_process:regulation of translational initiation	GO:0009651:biological_process:response to salt stress
Locus_26055.0|BlastHit|gi|30315972|sp|O08605.2|MKNK1_MOUSE	8343	GO:0005887:cellular_component:integral component of plasma membrane	GO:0005765:cellular_component:lysosomal membrane	GO:0007155:biological_process:cell adhesion
Locus_26062.0|BlastHit|gi|1706299|sp|P51398.1|RT29_HUMAN	8350	GO:0005761:cellular_component:mitochondrial ribosome	GO:0005739:cellular_component:mitochondrion	GO:0005730:cellular_component:nucleolus	GO:0015935:cellular_component:small ribosomal subunit	GO:0044822:molecular_function:poly(A) RNA binding	GO:0008637:biological_process:apoptotic mitochondrial changes
Locus_26067.0|BlastHit|gi|129688|sp|P21902.1|PCE_TACTR	8362	GO:0005576:cellular_component:extracellular region	GO:0004252:molecular_function:serine-type endopeptidase activity	GO:0042381:biological_process:hemolymph coagulation
Locus_26072.0|BlastHit|gi|14424439|sp|P12024.2|CHAO_DROME	8364	GO:0005886:cellular_component:plasma membrane	GO:0007155:biological_process:cell adhesion	GO:0050896:biological_process:response to stimulus	GO:0007601:biological_process:visual perception
Locus_26085.0|BlastHit|gi|3041732|sp|P09671.3|SODM_MOUSE	8367	GO:0070062:cellular_component:extracellular vesicular exosome	GO:0005743:cellular_component:mitochondrial inner membrane	GO:0042645:cellular_component:mitochondrial nucleoid	GO:0005739:cellular_component:mitochondrion	GO:0003677:molecular_function:DNA binding	GO:0030145:molecular_function:manganese ion binding	GO:0019825:molecular_function:oxygen binding	GO:0004784:molecular_function:superoxide dismutase activity	GO:0001306:biological_process:age-dependent response to oxidative stress	GO:0001315:biological_process:age-dependent response to reactive oxygen species	GO:0008637:biological_process:apoptotic mitochondrial changes	GO:0071361:biological_process:cellular response to ethanol	GO:0003032:biological_process:detection of oxygen	GO:0048773:biological_process:erythrophore differentiation	GO:0006749:biological_process:glutathione metabolic process	GO:0007507:biological_process:heart development	GO:0030097:biological_process:hemopoiesis	GO:0050665:biological_process:hydrogen peroxide biosynthetic process	GO:0008630:biological_process:intrinsic apoptotic signaling pathway in response to DNA damage	GO:0008631:biological_process:intrinsic apoptotic signaling pathway in response to oxidative stress
Locus_26093.0|BlastHit|gi|66774003|sp|Q7TNC8.1|GLRA2_MOUSE	8375	GO:0030054:cellular_component:cell junction	GO:0034707:cellular_component:chloride channel complex	GO:0005887:cellular_component:integral component of plasma membrane	GO:0005886:cellular_component:plasma membrane	GO:0045211:cellular_component:postsynaptic membrane	GO:0016934:molecular_function:extracellular-glycine-gated chloride channel activity	GO:0016594:molecular_function:glycine binding	GO:0022824:molecular_function:transmitter-gated ion channel activity	GO:1902476:biological_process:chloride transmembrane transport	GO:0034220:biological_process:ion transmembrane transport	GO:0006811:biological_process:ion transport	GO:0007218:biological_process:neuropeptide signaling pathway	GO:0055085:biological_process:transmembrane transport
Locus_26094.0|BlastHit|gi|75013065|sp|Q7Z269.1|SP4_POLDO	8376	GO:0005576:cellular_component:extracellular region	GO:0004252:molecular_function:serine-type endopeptidase activity
Locus_26112.0|BlastHit|gi|290463172|sp|B4HZ81.1|CISD2_DROSE	8386	GO:0005789:cellular_component:endoplasmic reticulum membrane	GO:0016021:cellular_component:integral component of membrane	GO:0051537:molecular_function:2 iron, 2 sulfur cluster binding	GO:0046872:molecular_function:metal ion binding
Locus_26113.0|BlastHit|gi|50402181|sp|Q7T2P6.1|TIM23_DANRE	8387	GO:0016021:cellular_component:integral component of membrane	GO:0005744:cellular_component:mitochondrial inner membrane presequence translocase complex	GO:0042719:cellular_component:mitochondrial intermembrane space protein transporter complex	GO:0015450:molecular_function:P-P-bond-hydrolysis-driven protein transmembrane transporter activity	GO:0008565:molecular_function:protein transporter activity	GO:0006886:biological_process:intracellular protein transport	GO:0007275:biological_process:multicellular organismal development	GO:0045039:biological_process:protein import into mitochondrial inner membrane
Locus_26121.0|BlastHit|gi|17865553|sp|Q99N95.1|RM03_MOUSE	8389	GO:0005762:cellular_component:mitochondrial large ribosomal subunit	GO:0005739:cellular_component:mitochondrion	GO:0044822:molecular_function:poly(A) RNA binding	GO:0003735:molecular_function:structural constituent of ribosome	GO:0006412:biological_process:translation
Locus_26128.0|BlastHit|gi|73921524|sp|Q5T2D3.1|OTUD3_HUMAN	8393	GO:0004843:molecular_function:ubiquitin-specific protease activity	GO:0035871:biological_process:protein K11-linked deubiquitination	GO:0044313:biological_process:protein K6-linked deubiquitination
Locus_26134.0|BlastHit|gi|110825729|sp|P05661.4|MYSA_DROME	8402	GO:0031672:cellular_component:A band	GO:0016459:cellular_component:myosin complex	GO:0032982:cellular_component:myosin filament	GO:0005703:cellular_component:polytene chromosome puff	GO:0030017:cellular_component:sarcomere	GO:0030898:molecular_function:actin-dependent ATPase activity	GO:0005524:molecular_function:ATP binding	GO:0042623:molecular_function:ATPase activity, coupled	GO:0003774:molecular_function:motor activity	GO:0042803:molecular_function:protein homodimerization activity	GO:0008307:molecular_function:structural constituent of muscle	GO:0007527:biological_process:adult somatic muscle development	GO:0006200:biological_process:ATP catabolic process	GO:0007298:biological_process:border follicle cell migration	GO:0007427:biological_process:epithelial cell migration, open tracheal system	GO:0060361:biological_process:flight	GO:0040011:biological_process:locomotion	GO:0042692:biological_process:muscle cell differentiation	GO:0006936:biological_process:muscle contraction	GO:0007517:biological_process:muscle organ development
Locus_26134.0|BlastHit|gi|110825729|sp|P05661.4|MYSA_DROME	8405	GO:0031672:cellular_component:A band	GO:0016459:cellular_component:myosin complex	GO:0032982:cellular_component:myosin filament	GO:0005703:cellular_component:polytene chromosome puff	GO:0030017:cellular_component:sarcomere	GO:0030898:molecular_function:actin-dependent ATPase activity	GO:0005524:molecular_function:ATP binding	GO:0042623:molecular_function:ATPase activity, coupled	GO:0003774:molecular_function:motor activity	GO:0042803:molecular_function:protein homodimerization activity	GO:0008307:molecular_function:structural constituent of muscle	GO:0007527:biological_process:adult somatic muscle development	GO:0006200:biological_process:ATP catabolic process	GO:0007298:biological_process:border follicle cell migration	GO:0007427:biological_process:epithelial cell migration, open tracheal system	GO:0060361:biological_process:flight	GO:0040011:biological_process:locomotion	GO:0042692:biological_process:muscle cell differentiation	GO:0006936:biological_process:muscle contraction	GO:0007517:biological_process:muscle organ development
Locus_26134.0|BlastHit|gi|110825729|sp|P05661.4|MYSA_DROME	8406	GO:0031672:cellular_component:A band	GO:0016459:cellular_component:myosin complex	GO:0032982:cellular_component:myosin filament	GO:0005703:cellular_component:polytene chromosome puff	GO:0030017:cellular_component:sarcomere	GO:0030898:molecular_function:actin-dependent ATPase activity	GO:0005524:molecular_function:ATP binding	GO:0042623:molecular_function:ATPase activity, coupled	GO:0003774:molecular_function:motor activity	GO:0042803:molecular_function:protein homodimerization activity	GO:0008307:molecular_function:structural constituent of muscle	GO:0007527:biological_process:adult somatic muscle development	GO:0006200:biological_process:ATP catabolic process	GO:0007298:biological_process:border follicle cell migration	GO:0007427:biological_process:epithelial cell migration, open tracheal system	GO:0060361:biological_process:flight	GO:0040011:biological_process:locomotion	GO:0042692:biological_process:muscle cell differentiation	GO:0006936:biological_process:muscle contraction	GO:0007517:biological_process:muscle organ development
Locus_26134.0|BlastHit|gi|110825729|sp|P05661.4|MYSA_DROME	8408	GO:0031672:cellular_component:A band	GO:0016459:cellular_component:myosin complex	GO:0032982:cellular_component:myosin filament	GO:0005703:cellular_component:polytene chromosome puff	GO:0030017:cellular_component:sarcomere	GO:0030898:molecular_function:actin-dependent ATPase activity	GO:0005524:molecular_function:ATP binding	GO:0042623:molecular_function:ATPase activity, coupled	GO:0003774:molecular_function:motor activity	GO:0042803:molecular_function:protein homodimerization activity	GO:0008307:molecular_function:structural constituent of muscle	GO:0007527:biological_process:adult somatic muscle development	GO:0006200:biological_process:ATP catabolic process	GO:0007298:biological_process:border follicle cell migration	GO:0007427:biological_process:epithelial cell migration, open tracheal system	GO:0060361:biological_process:flight	GO:0040011:biological_process:locomotion	GO:0042692:biological_process:muscle cell differentiation	GO:0006936:biological_process:muscle contraction	GO:0007517:biological_process:muscle organ development
Locus_26134.0|BlastHit|gi|110825729|sp|P05661.4|MYSA_DROME	8409	GO:0031672:cellular_component:A band	GO:0016459:cellular_component:myosin complex	GO:0032982:cellular_component:myosin filament	GO:0005703:cellular_component:polytene chromosome puff	GO:0030017:cellular_component:sarcomere	GO:0030898:molecular_function:actin-dependent ATPase activity	GO:0005524:molecular_function:ATP binding	GO:0042623:molecular_function:ATPase activity, coupled	GO:0003774:molecular_function:motor activity	GO:0042803:molecular_function:protein homodimerization activity	GO:0008307:molecular_function:structural constituent of muscle	GO:0007527:biological_process:adult somatic muscle development	GO:0006200:biological_process:ATP catabolic process	GO:0007298:biological_process:border follicle cell migration	GO:0007427:biological_process:epithelial cell migration, open tracheal system	GO:0060361:biological_process:flight	GO:0040011:biological_process:locomotion	GO:0042692:biological_process:muscle cell differentiation	GO:0006936:biological_process:muscle contraction	GO:0007517:biological_process:muscle organ development
Locus_26134.0|BlastHit|gi|110825729|sp|P05661.4|MYSA_DROME	8410	GO:0031672:cellular_component:A band	GO:0016459:cellular_component:myosin complex	GO:0032982:cellular_component:myosin filament	GO:0005703:cellular_component:polytene chromosome puff	GO:0030017:cellular_component:sarcomere	GO:0030898:molecular_function:actin-dependent ATPase activity	GO:0005524:molecular_function:ATP binding	GO:0042623:molecular_function:ATPase activity, coupled	GO:0003774:molecular_function:motor activity	GO:0042803:molecular_function:protein homodimerization activity	GO:0008307:molecular_function:structural constituent of muscle	GO:0007527:biological_process:adult somatic muscle development	GO:0006200:biological_process:ATP catabolic process	GO:0007298:biological_process:border follicle cell migration	GO:0007427:biological_process:epithelial cell migration, open tracheal system	GO:0060361:biological_process:flight	GO:0040011:biological_process:locomotion	GO:0042692:biological_process:muscle cell differentiation	GO:0006936:biological_process:muscle contraction	GO:0007517:biological_process:muscle organ development
Locus_26134.0|BlastHit|gi|110825729|sp|P05661.4|MYSA_DROME	8412	GO:0031672:cellular_component:A band	GO:0016459:cellular_component:myosin complex	GO:0032982:cellular_component:myosin filament	GO:0005703:cellular_component:polytene chromosome puff	GO:0030017:cellular_component:sarcomere	GO:0030898:molecular_function:actin-dependent ATPase activity	GO:0005524:molecular_function:ATP binding	GO:0042623:molecular_function:ATPase activity, coupled	GO:0003774:molecular_function:motor activity	GO:0042803:molecular_function:protein homodimerization activity	GO:0008307:molecular_function:structural constituent of muscle	GO:0007527:biological_process:adult somatic muscle development	GO:0006200:biological_process:ATP catabolic process	GO:0007298:biological_process:border follicle cell migration	GO:0007427:biological_process:epithelial cell migration, open tracheal system	GO:0060361:biological_process:flight	GO:0040011:biological_process:locomotion	GO:0042692:biological_process:muscle cell differentiation	GO:0006936:biological_process:muscle contraction	GO:0007517:biological_process:muscle organ development
Locus_26146.0|BlastHit|gi|143811452|sp|Q13905.3|RPGF1_HUMAN	8422	GO:0005829:cellular_component:cytosol	GO:0005769:cellular_component:early endosome	GO:0005768:cellular_component:endosome	GO:0017034:molecular_function:Rap guanyl-nucleotide exchange factor activity	GO:0000186:biological_process:activation of MAPKK activity	GO:0001568:biological_process:blood vessel development	GO:0071320:biological_process:cellular response to cAMP	GO:1990090:biological_process:cellular response to nerve growth factor stimulus	GO:0061028:biological_process:establishment of endothelial barrier	GO:0090090:biological_process:negative regulation of canonical Wnt signaling pathway	GO:0070373:biological_process:negative regulation of ERK1 and ERK2 cascade	GO:2000178:biological_process:negative regulation of neural precursor cell proliferation	GO:0051898:biological_process:negative regulation of protein kinase B signaling	GO:0046580:biological_process:negative regulation of Ras protein signal transduction	GO:0038180:biological_process:nerve growth factor signaling pathway	GO:0048011:biological_process:neurotrophin TRK receptor signaling pathway	GO:0048008:biological_process:platelet-derived growth factor receptor signaling pathway	GO:0010976:biological_process:positive regulation of neuron projection development	GO:0032854:biological_process:positive regulation of Rap GTPase activity	GO:0032486:biological_process:Rap protein signal transduction
Locus_26162.0|BlastHit|gi|3915117|sp|P97615.1|THIOM_RAT	8437	GO:0016021:cellular_component:integral component of membrane
Locus_26162.0|BlastHit|gi|3915117|sp|P97615.1|THIOM_RAT	8437	GO:0005739:cellular_component:mitochondrion	GO:0005730:cellular_component:nucleolus	GO:0015035:molecular_function:protein disulfide oxidoreductase activity	GO:0045454:biological_process:cell redox homeostasis	GO:0006662:biological_process:glycerol ether metabolic process
Locus_26191.0|BlastHit|gi|122064577|sp|P81926.2|SODC_HALRO	8460	GO:0005737:cellular_component:cytoplasm	GO:0046872:molecular_function:metal ion binding	GO:0004784:molecular_function:superoxide dismutase activity
Locus_26193.0|BlastHit|gi|223590061|sp|Q29IK4.2|RM22_DROPS	8461	GO:0015934:cellular_component:large ribosomal subunit	GO:0005739:cellular_component:mitochondrion	GO:0003735:molecular_function:structural constituent of ribosome	GO:0006412:biological_process:translation
Locus_26213.0|BlastHit|gi|27923984|sp|P18932.4|NU5M_DROME	8478	GO:0016021:cellular_component:integral component of membrane	GO:0005743:cellular_component:mitochondrial inner membrane	GO:0045263:cellular_component:proton-transporting ATP synthase complex, coupling factor F(o)	GO:0015078:molecular_function:hydrogen ion transmembrane transporter activity	GO:0015986:biological_process:ATP synthesis coupled proton transport
Locus_26213.0|BlastHit|gi|27923984|sp|P18932.4|NU5M_DROME	8478	GO:0016021:cellular_component:integral component of membrane	GO:0005743:cellular_component:mitochondrial inner membrane	GO:0070469:cellular_component:respiratory chain	GO:0008137:molecular_function:NADH dehydrogenase (ubiquinone) activity	GO:0042773:biological_process:ATP synthesis coupled electron transport
Locus_26213.0|BlastHit|gi|27923984|sp|P18932.4|NU5M_DROME	8478	GO:0016021:cellular_component:integral component of membrane	GO:0005743:cellular_component:mitochondrial inner membrane	GO:0070469:cellular_component:respiratory chain	GO:0008137:molecular_function:NADH dehydrogenase (ubiquinone) activity	GO:0042773:biological_process:ATP synthesis coupled electron transport
Locus_26213.0|BlastHit|gi|27923984|sp|P18932.4|NU5M_DROME	8478	GO:0016021:cellular_component:integral component of membrane	GO:0005743:cellular_component:mitochondrial inner membrane	GO:0070469:cellular_component:respiratory chain	GO:0008137:molecular_function:NADH dehydrogenase (ubiquinone) activity	GO:0042773:biological_process:ATP synthesis coupled electron transport
Locus_26213.0|BlastHit|gi|27923984|sp|P18932.4|NU5M_DROME	8478	GO:0016021:cellular_component:integral component of membrane	GO:0031966:cellular_component:mitochondrial membrane	GO:0070469:cellular_component:respiratory chain	GO:0008137:molecular_function:NADH dehydrogenase (ubiquinone) activity
Locus_26213.0|BlastHit|gi|27923984|sp|P18932.4|NU5M_DROME	8478	GO:0016021:cellular_component:integral component of membrane	GO:0031966:cellular_component:mitochondrial membrane	GO:0070469:cellular_component:respiratory chain	GO:0008137:molecular_function:NADH dehydrogenase (ubiquinone) activity
Locus_26228.0|BlastHit|gi|31340424|sp|Q8WTC1.2|RT15_DROME	8488	GO:0005763:cellular_component:mitochondrial small ribosomal subunit	GO:0005739:cellular_component:mitochondrion	GO:0003735:molecular_function:structural constituent of ribosome	GO:0040008:biological_process:regulation of growth	GO:0006412:biological_process:translation
Locus_26233.0|BlastHit|gi|81904744|sp|Q9D1I6.1|RM14_MOUSE	8489	GO:0005739:cellular_component:mitochondrion	GO:0005840:cellular_component:ribosome	GO:0044822:molecular_function:poly(A) RNA binding	GO:0003735:molecular_function:structural constituent of ribosome	GO:0006412:biological_process:translation
Locus_26237.0|BlastHit|gi|74734348|sp|Q9NUJ3.1|T11L1_HUMAN	8491	GO:0005874:cellular_component:microtubule
Locus_26245.0|BlastHit|gi|67461064|sp|Q90744.1|NAGAB_CHICK	8517	GO:0005764:cellular_component:lysosome	GO:0008456:molecular_function:alpha-N-acetylgalactosaminidase activity	GO:0005975:biological_process:carbohydrate metabolic process
Locus_26275.0|BlastHit|gi|18203123|sp|Q9JJ80.2|RPF2_MOUSE	8534	GO:0005730:cellular_component:nucleolus
Locus_26278.0|BlastHit|gi|67460545|sp|Q8AWW5.1|CRIM1_CHICK	8535	GO:0005576:cellular_component:extracellular region	GO:0045087:biological_process:innate immune response	GO:0001558:biological_process:regulation of cell growth
Locus_26284.0|BlastHit|gi|129330|sp|P23636.1|PP2A2_SCHPO	8539	GO:0005737:cellular_component:cytoplasm	GO:0005829:cellular_component:cytosol	GO:0005634:cellular_component:nucleus	GO:0046872:molecular_function:metal ion binding	GO:0004721:molecular_function:phosphoprotein phosphatase activity	GO:0007067:biological_process:mitotic nuclear division	GO:0010972:biological_process:negative regulation of G2/M transition of mitotic cell cycle	GO:0045930:biological_process:negative regulation of mitotic cell cycle	GO:0006470:biological_process:protein dephosphorylation	GO:0007165:biological_process:signal transduction
Locus_26285.0|BlastHit|gi|62901525|sp|Q94900.2|GLUCL_DROME	8540	GO:0030054:cellular_component:cell junction	GO:0034707:cellular_component:chloride channel complex	GO:0016021:cellular_component:integral component of membrane	GO:0005886:cellular_component:plasma membrane	GO:0045211:cellular_component:postsynaptic membrane	GO:0008068:molecular_function:extracellular-glutamate-gated chloride channel activity	GO:1902476:biological_process:chloride transmembrane transport	GO:0006821:biological_process:chloride transport	GO:0048812:biological_process:neuron projection morphogenesis
Locus_26285.1|BlastHit|gi|62901525|sp|Q94900.2|GLUCL_DROME	8541	GO:0030054:cellular_component:cell junction	GO:0034707:cellular_component:chloride channel complex	GO:0016021:cellular_component:integral component of membrane	GO:0005886:cellular_component:plasma membrane	GO:0045211:cellular_component:postsynaptic membrane	GO:0008068:molecular_function:extracellular-glutamate-gated chloride channel activity	GO:1902476:biological_process:chloride transmembrane transport	GO:0006821:biological_process:chloride transport	GO:0048812:biological_process:neuron projection morphogenesis
Locus_26296.0|BlastHit|gi|62510511|sp|Q9D1L0.1|CHCH2_MOUSE	8555	GO:0005739:cellular_component:mitochondrion
Locus_26319.0|BlastHit|gi|74737109|sp|Q6P161.1|RM54_HUMAN	8594	GO:0005739:cellular_component:mitochondrion	GO:0005840:cellular_component:ribosome	GO:0044822:molecular_function:poly(A) RNA binding
Locus_26321.0|BlastHit|gi|74764641|sp|O77457.1|T23O_ANOGA	8596	GO:0020037:molecular_function:heme binding	GO:0046872:molecular_function:metal ion binding	GO:0004833:molecular_function:tryptophan 2,3-dioxygenase activity	GO:0006727:biological_process:ommochrome biosynthetic process	GO:0019442:biological_process:tryptophan catabolic process to acetyl-CoA	GO:0019441:biological_process:tryptophan catabolic process to kynurenine
Locus_26332.0|BlastHit|gi|82188721|sp|Q7ZVX6.1|UBA3_DANRE	8604	GO:0005829:cellular_component:cytosol	GO:0005634:cellular_component:nucleus	GO:0016881:molecular_function:acid-amino acid ligase activity	GO:0005524:molecular_function:ATP binding	GO:0019781:molecular_function:NEDD8 activating enzyme activity	GO:0045116:biological_process:protein neddylation
Locus_26351.0|BlastHit|gi|23396498|sp|Q96KP4.2|CNDP2_HUMAN	8618	GO:0005829:cellular_component:cytosol	GO:0070062:cellular_component:extracellular vesicular exosome	GO:0004180:molecular_function:carboxypeptidase activity	GO:0016805:molecular_function:dipeptidase activity	GO:0046872:molecular_function:metal ion binding	GO:0008237:molecular_function:metallopeptidase activity	GO:0008233:molecular_function:peptidase activity	GO:0034701:molecular_function:tripeptidase activity	GO:0006508:biological_process:proteolysis
Locus_26355.0|BlastHit|gi|48474943|sp|Q99NF1.1|BCDO2_MOUSE	8622	GO:0005622:cellular_component:intracellular	GO:0005739:cellular_component:mitochondrion	GO:0046872:molecular_function:metal ion binding	GO:0016702:molecular_function:oxidoreductase activity, acting on single donors with incorporation of molecular oxygen, incorporation of two atoms of oxygen	GO:0016121:biological_process:carotene catabolic process	GO:0016119:biological_process:carotene metabolic process	GO:0016116:biological_process:carotenoid metabolic process	GO:0055114:biological_process:oxidation-reduction process	GO:0051881:biological_process:regulation of mitochondrial membrane potential	GO:2000377:biological_process:regulation of reactive oxygen species metabolic process	GO:0042574:biological_process:retinal metabolic process	GO:0042573:biological_process:retinoic acid metabolic process
Locus_26366.0|BlastHit|gi|1730035|sp|Q03958.1|PFD6_MOUSE	8642	GO:0005634:cellular_component:nucleus	GO:0016272:cellular_component:prefoldin complex	GO:0051131:biological_process:chaperone-mediated protein complex assembly	GO:0006457:biological_process:protein folding
Locus_26368.0|BlastHit|gi|75075258|sp|Q4R367.1|UFL1_MACFA	8645	GO:0005737:cellular_component:cytoplasm	GO:0005783:cellular_component:endoplasmic reticulum	GO:0071568:molecular_function:UFM1 transferase activity	GO:0032088:biological_process:negative regulation of NF-kappaB transcription factor activity	GO:0031397:biological_process:negative regulation of protein ubiquitination	GO:0071569:biological_process:protein ufmylation
Locus_26384.0|BlastHit|gi|62510647|sp|Q8HXY0.1|ETFA_MACFA	8670	GO:0005759:cellular_component:mitochondrial matrix	GO:0009055:molecular_function:electron carrier activity	GO:0050660:molecular_function:flavin adenine dinucleotide binding	GO:0055114:biological_process:oxidation-reduction process
Locus_26396.0|BlastHit|gi|82182892|sp|Q6DFI2.1|TM147_XENLA	8677	GO:0016021:cellular_component:integral component of membrane
Locus_26401.0|BlastHit|gi|24418661|sp|O00471.1|EXOC5_HUMAN	8682	GO:0005737:cellular_component:cytoplasm	GO:0005829:cellular_component:cytosol	GO:0044267:biological_process:cellular protein metabolic process	GO:0006887:biological_process:exocytosis	GO:0061024:biological_process:membrane organization	GO:0006892:biological_process:post-Golgi vesicle-mediated transport	GO:0015031:biological_process:protein transport	GO:0048278:biological_process:vesicle docking
Locus_26404.0|BlastHit|gi|68565154|sp|Q5ZJH7.1|CNPD1_CHICK	8685	GO:0016021:cellular_component:integral component of membrane	GO:0000079:biological_process:regulation of cyclin-dependent protein serine/threonine kinase activity
Locus_26409.0|BlastHit|gi|82185993|sp|Q6NYU7.1|UPP_DANRE	8693	GO:0005737:cellular_component:cytoplasm	GO:0005634:cellular_component:nucleus
Locus_26414.0|BlastHit|gi|78099250|sp|Q5ZLF0.1|F10A1_CHICK	8695	GO:0005737:cellular_component:cytoplasm
Locus_26447.0|BlastHit|gi|158564000|sp|Q9UHW5.2|GPN3_HUMAN	8723	GO:0043234:cellular_component:protein complex	GO:0005525:molecular_function:GTP binding
Locus_26468.0|BlastHit|gi|82178883|sp|Q5EAR6.1|CC115_DANRE	8737	GO:0005768:cellular_component:endosome	GO:0005764:cellular_component:lysosome
Locus_26474.0|BlastHit|gi|82237360|sp|Q6NZ13.1|NBL1_DANRE	8744	GO:0005576:cellular_component:extracellular region	GO:0060872:biological_process:semicircular canal development	GO:0060876:biological_process:semicircular canal formation
Locus_26479.1|BlastHit|gi|73920458|sp|Q6NWF4.2|VPS25_DANRE	8746	GO:0005737:cellular_component:cytoplasm	GO:0015031:biological_process:protein transport
Locus_26482.0|BlastHit|gi|73622264|sp|P14576.2|SRP54_MOUSE	8748	GO:0016607:cellular_component:nuclear speck	GO:0005786:cellular_component:signal recognition particle, endoplasmic reticulum targeting	GO:0008312:molecular_function:7S RNA binding	GO:0005525:molecular_function:GTP binding	GO:0003924:molecular_function:GTPase activity	GO:0006614:biological_process:SRP-dependent cotranslational protein targeting to membrane
Locus_26483.0|BlastHit|gi|88941977|sp|Q2YDF6.1|RT35_BOVIN	8749	GO:0005763:cellular_component:mitochondrial small ribosomal subunit	GO:0044822:molecular_function:poly(A) RNA binding
Locus_26490.0|BlastHit|gi|82184315|sp|Q6GNX5.1|TM203_XENLA	8752	GO:0016021:cellular_component:integral component of membrane
Locus_26490.0|BlastHit|gi|82184315|sp|Q6GNX5.1|TM203_XENLA	8752	GO:0005737:cellular_component:cytoplasm	GO:0005730:cellular_component:nucleolus	GO:0044822:molecular_function:poly(A) RNA binding	GO:0004526:molecular_function:ribonuclease P activity	GO:0008033:biological_process:tRNA processing
Locus_26496.0|BlastHit|gi|8134713|sp|P97355.1|SPSY_MOUSE	8757	GO:0070062:cellular_component:extracellular vesicular exosome	GO:0016768:molecular_function:spermine synthase activity	GO:0006597:biological_process:spermine biosynthetic process
Locus_26501.0|BlastHit|gi|37999493|sp|Q13231.1|CHIT1_HUMAN	8761	GO:0005615:cellular_component:extracellular space	GO:0005764:cellular_component:lysosome	GO:0008061:molecular_function:chitin binding	GO:0004568:molecular_function:chitinase activity	GO:0008843:molecular_function:endochitinase activity	GO:0006032:biological_process:chitin catabolic process	GO:0006955:biological_process:immune response	GO:0000272:biological_process:polysaccharide catabolic process	GO:0009617:biological_process:response to bacterium
Locus_26507.0|BlastHit|gi|21431847|sp|Q15050.2|RRS1_HUMAN	8768	GO:0000794:cellular_component:condensed nuclear chromosome	GO:0005783:cellular_component:endoplasmic reticulum	GO:0005730:cellular_component:nucleolus	GO:0005634:cellular_component:nucleus	GO:0044822:molecular_function:poly(A) RNA binding	GO:0002244:biological_process:hematopoietic progenitor cell differentiation	GO:0007080:biological_process:mitotic metaphase plate congression	GO:0042254:biological_process:ribosome biogenesis
Locus_26522.0|BlastHit|gi|296452924|sp|Q9BTW9.2|TBCD_HUMAN	8781	GO:0005912:cellular_component:adherens junction	GO:0005737:cellular_component:cytoplasm	GO:0016328:cellular_component:lateral plasma membrane	GO:0005923:cellular_component:tight junction	GO:0048487:molecular_function:beta-tubulin binding	GO:0005096:molecular_function:GTPase activator activity	GO:0034333:biological_process:adherens junction assembly	GO:0010812:biological_process:negative regulation of cell-substrate adhesion	GO:0031115:biological_process:negative regulation of microtubule polymerization	GO:0043547:biological_process:positive regulation of GTPase activity	GO:0007023:biological_process:post-chaperonin tubulin folding pathway	GO:0006457:biological_process:protein folding	GO:0070830:biological_process:tight junction assembly
Locus_26522.0|BlastHit|gi|296452924|sp|Q9BTW9.2|TBCD_HUMAN	8781	GO:0005912:cellular_component:adherens junction	GO:0005737:cellular_component:cytoplasm	GO:0016328:cellular_component:lateral plasma membrane	GO:0005874:cellular_component:microtubule	GO:0005923:cellular_component:tight junction	GO:0048487:molecular_function:beta-tubulin binding	GO:0051087:molecular_function:chaperone binding	GO:0005096:molecular_function:GTPase activator activity	GO:0051084:biological_process:'de novo' posttranslational protein folding	GO:0034333:biological_process:adherens junction assembly	GO:0044267:biological_process:cellular protein metabolic process	GO:0010812:biological_process:negative regulation of cell-substrate adhesion	GO:0031115:biological_process:negative regulation of microtubule polymerization	GO:0043547:biological_process:positive regulation of GTPase activity	GO:0007023:biological_process:post-chaperonin tubulin folding pathway	GO:0006457:biological_process:protein folding	GO:0070830:biological_process:tight junction assembly
Locus_26524.0|BlastHit|gi|68565605|sp|Q96I82.1|KAZD1_HUMAN	8783	GO:0005576:cellular_component:extracellular region	GO:0004867:molecular_function:serine-type endopeptidase inhibitor activity	GO:0001558:biological_process:regulation of cell growth
Locus_26537.0|BlastHit|gi|152125829|sp|Q5T013.2|HYI_HUMAN	8795	GO:0008903:molecular_function:hydroxypyruvate isomerase activity
Locus_26546.0|BlastHit|gi|29839593|sp|Q91W90.2|TXND5_MOUSE	8809	GO:0005788:cellular_component:endoplasmic reticulum lumen	GO:0003756:molecular_function:protein disulfide isomerase activity	GO:0043277:biological_process:apoptotic cell clearance	GO:0045454:biological_process:cell redox homeostasis	GO:0006457:biological_process:protein folding	GO:0034976:biological_process:response to endoplasmic reticulum stress
Locus_26560.0|BlastHit|gi|74751821|sp|Q96DW6.1|S2538_HUMAN	8821	GO:0016021:cellular_component:integral component of membrane	GO:0005743:cellular_component:mitochondrial inner membrane	GO:0030218:biological_process:erythrocyte differentiation	GO:0006783:biological_process:heme biosynthetic process	GO:0006810:biological_process:transport
Locus_26571.0|BlastHit|gi|2497623|sp|Q95028.1|LDH_DROME	8854	GO:0005737:cellular_component:cytoplasm	GO:0004459:molecular_function:L-lactate dehydrogenase activity	GO:0044262:biological_process:cellular carbohydrate metabolic process	GO:0007520:biological_process:myoblast fusion	GO:0007525:biological_process:somatic muscle development
Locus_26585.0|BlastHit|gi|82121035|sp|Q9YH58.1|FTCD_CHICK	8860	GO:0005814:cellular_component:centriole	GO:0005794:cellular_component:Golgi apparatus	GO:0005542:molecular_function:folic acid binding	GO:0030412:molecular_function:formimidoyltetrahydrofolate cyclodeaminase activity	GO:0030409:molecular_function:glutamate formimidoyltransferase activity	GO:0019556:biological_process:histidine catabolic process to glutamate and formamide	GO:0019557:biological_process:histidine catabolic process to glutamate and formate	GO:0035999:biological_process:tetrahydrofolate interconversion
Locus_26587.0|BlastHit|gi|296452908|sp|Q13435.2|SF3B2_HUMAN	8862	GO:0071013:cellular_component:catalytic step 2 spliceosome	GO:0005654:cellular_component:nucleoplasm	GO:0005634:cellular_component:nucleus	GO:0005681:cellular_component:spliceosomal complex	GO:0005689:cellular_component:U12-type spliceosomal complex	GO:0044822:molecular_function:poly(A) RNA binding	GO:0010467:biological_process:gene expression	GO:0006397:biological_process:mRNA processing	GO:0000398:biological_process:mRNA splicing, via spliceosome	GO:0008380:biological_process:RNA splicing	GO:0016032:biological_process:viral process
Locus_26613.0|BlastHit|gi|313104226|sp|Q3SXM5.3|HSDL1_HUMAN	8886	GO:0005739:cellular_component:mitochondrion	GO:0016491:molecular_function:oxidoreductase activity
Locus_26629.0|BlastHit|gi|75060492|sp|Q58DK5.1|HEM2_BOVIN	8899	GO:0070062:cellular_component:extracellular vesicular exosome	GO:0005634:cellular_component:nucleus	GO:0032791:molecular_function:lead ion binding	GO:0004655:molecular_function:porphobilinogen synthase activity	GO:0008270:molecular_function:zinc ion binding	GO:0071353:biological_process:cellular response to interleukin-4	GO:0006783:biological_process:heme biosynthetic process	GO:0051260:biological_process:protein homooligomerization	GO:0006782:biological_process:protoporphyrinogen IX biosynthetic process
Locus_26649.0|BlastHit|gi|67460396|sp|Q8BFR5.1|EFTU_MOUSE	8916	GO:0005743:cellular_component:mitochondrial inner membrane	GO:0005739:cellular_component:mitochondrion	GO:0005525:molecular_function:GTP binding	GO:0003924:molecular_function:GTPase activity	GO:0003746:molecular_function:translation elongation factor activity	GO:0006414:biological_process:translational elongation
Locus_26652.0|BlastHit|gi|62510811|sp|Q8HXX2.3|MPI_MACFA	8922	GO:0005737:cellular_component:cytoplasm	GO:0004476:molecular_function:mannose-6-phosphate isomerase activity	GO:0008270:molecular_function:zinc ion binding	GO:0005975:biological_process:carbohydrate metabolic process	GO:0009298:biological_process:GDP-mannose biosynthetic process
Locus_26656.0|BlastHit|gi|8928355|sp|Q9VAN0.1|SERC_DROME	8927	GO:0004648:molecular_function:O-phospho-L-serine:2-oxoglutarate aminotransferase activity	GO:0030170:molecular_function:pyridoxal phosphate binding	GO:0006564:biological_process:L-serine biosynthetic process
Locus_26665.0|BlastHit|gi|20178134|sp|Q99MN1.1|SYK_MOUSE	8934	GO:0005739:cellular_component:mitochondrion	GO:0005524:molecular_function:ATP binding	GO:0004824:molecular_function:lysine-tRNA ligase activity	GO:0046872:molecular_function:metal ion binding	GO:0003676:molecular_function:nucleic acid binding	GO:0006430:biological_process:lysyl-tRNA aminoacylation
Locus_26665.0|BlastHit|gi|20178134|sp|Q99MN1.1|SYK_MOUSE	8934	GO:0005777:cellular_component:peroxisome	GO:0008445:molecular_function:D-aspartate oxidase activity
Locus_26669.0|BlastHit|gi|5921197|sp|O43852.2|CALU_HUMAN	8937	GO:0005783:cellular_component:endoplasmic reticulum	GO:0005576:cellular_component:extracellular region	GO:0005794:cellular_component:Golgi apparatus	GO:0042470:cellular_component:melanosome	GO:0016020:cellular_component:membrane	GO:0033018:cellular_component:sarcoplasmic reticulum lumen	GO:0005509:molecular_function:calcium ion binding	GO:0007596:biological_process:blood coagulation	GO:0030168:biological_process:platelet activation	GO:0002576:biological_process:platelet degranulation
Locus_26674.0|BlastHit|gi|5921205|sp|P35381.2|ATPA_DROME	8942	GO:0005811:cellular_component:lipid particle	GO:0005875:cellular_component:microtubule associated complex	GO:0005743:cellular_component:mitochondrial inner membrane	GO:0005739:cellular_component:mitochondrion	GO:0045261:cellular_component:proton-transporting ATP synthase complex, catalytic core F(1)	GO:0005524:molecular_function:ATP binding	GO:0046933:molecular_function:proton-transporting ATP synthase activity, rotational mechanism	GO:0046961:molecular_function:proton-transporting ATPase activity, rotational mechanism	GO:0015991:biological_process:ATP hydrolysis coupled proton transport	GO:0015986:biological_process:ATP synthesis coupled proton transport	GO:0040007:biological_process:growth	GO:0006909:biological_process:phagocytosis	GO:0007286:biological_process:spermatid development
Locus_26698.0|BlastHit|gi|205831554|sp|Q7ZVF3.2|DHSA_DANRE	8962	GO:0005743:cellular_component:mitochondrial inner membrane	GO:0050660:molecular_function:flavin adenine dinucleotide binding	GO:0008177:molecular_function:succinate dehydrogenase (ubiquinone) activity	GO:0022904:biological_process:respiratory electron transport chain	GO:0006105:biological_process:succinate metabolic process	GO:0006099:biological_process:tricarboxylic acid cycle
Locus_26724.0|BlastHit|gi|34922660|sp|Q9U1N0.1|HRP65_CHITE	8976	GO:0005737:cellular_component:cytoplasm	GO:0005856:cellular_component:cytoskeleton	GO:0005634:cellular_component:nucleus	GO:0000166:molecular_function:nucleotide binding	GO:0003723:molecular_function:RNA binding	GO:0006406:biological_process:mRNA export from nucleus
Locus_26738.0|BlastHit|gi|62510508|sp|Q9CQA6.1|CHCH1_MOUSE	8988	GO:0005739:cellular_component:mitochondrion	GO:0005730:cellular_component:nucleolus	GO:0044822:molecular_function:poly(A) RNA binding
Locus_26787.0|BlastHit|gi|2501094|sp|Q63635.1|STX6_RAT	9028	GO:0005769:cellular_component:early endosome	GO:0005794:cellular_component:Golgi apparatus	GO:0000139:cellular_component:Golgi membrane	GO:0016021:cellular_component:integral component of membrane	GO:0048471:cellular_component:perinuclear region of cytoplasm	GO:0031201:cellular_component:SNARE complex	GO:0043195:cellular_component:terminal bouton	GO:0032588:cellular_component:trans-Golgi network membrane	GO:0005484:molecular_function:SNAP receptor activity	GO:0007032:biological_process:endosome organization	GO:0048193:biological_process:Golgi vesicle transport	GO:0006886:biological_process:intracellular protein transport	GO:0042147:biological_process:retrograde transport, endosome to Golgi	GO:0006906:biological_process:vesicle fusion	GO:0016192:biological_process:vesicle-mediated transport
Locus_26812.0|BlastHit|gi|81898403|sp|Q8C165.1|P20D1_MOUSE	9053	GO:0070062:cellular_component:extracellular vesicular exosome	GO:0046872:molecular_function:metal ion binding	GO:0008233:molecular_function:peptidase activity	GO:1901215:biological_process:negative regulation of neuron death	GO:0050691:biological_process:regulation of defense response to virus by host	GO:0050792:biological_process:regulation of viral process
Locus_26822.0|BlastHit|gi|74750974|sp|Q8N3Y7.2|RDHE2_HUMAN	9067	GO:0005789:cellular_component:endoplasmic reticulum membrane	GO:0016021:cellular_component:integral component of membrane	GO:0004745:molecular_function:retinol dehydrogenase activity	GO:0050908:biological_process:detection of light stimulus involved in visual perception	GO:0043616:biological_process:keratinocyte proliferation	GO:0042574:biological_process:retinal metabolic process	GO:0042572:biological_process:retinol metabolic process
Locus_26829.0|BlastHit|gi|52000667|sp|P81900.2|KAPR2_DROME	9074	GO:0005952:cellular_component:cAMP-dependent protein kinase complex	GO:0005737:cellular_component:cytoplasm	GO:0030552:molecular_function:cAMP binding	GO:0008603:molecular_function:cAMP-dependent protein kinase regulator activity	GO:0007411:biological_process:axon guidance	GO:0048148:biological_process:behavioral response to cocaine	GO:0048149:biological_process:behavioral response to ethanol	GO:0007623:biological_process:circadian rhythm	GO:0045475:biological_process:locomotor rhythm	GO:0007622:biological_process:rhythmic behavior
Locus_26830.0|BlastHit|gi|2506252|sp|P12815.2|PDCD6_MOUSE	9076	GO:0005737:cellular_component:cytoplasm	GO:0031410:cellular_component:cytoplasmic vesicle	GO:0005789:cellular_component:endoplasmic reticulum membrane	GO:0005768:cellular_component:endosome	GO:0070062:cellular_component:extracellular vesicular exosome	GO:0031965:cellular_component:nuclear membrane	GO:0005634:cellular_component:nucleus	GO:0060090:molecular_function:binding, bridging	GO:0005509:molecular_function:calcium ion binding	GO:0004198:molecular_function:calcium-dependent cysteine-type endopeptidase activity	GO:0048306:molecular_function:calcium-dependent protein binding	GO:0046983:molecular_function:protein dimerization activity	GO:0042803:molecular_function:protein homodimerization activity	GO:0006919:biological_process:activation of cysteine-type endopeptidase activity involved in apoptotic process	GO:0001525:biological_process:angiogenesis	GO:0006915:biological_process:apoptotic process	GO:0034605:biological_process:cellular response to heat	GO:0006886:biological_process:intracellular protein transport	GO:0051898:biological_process:negative regulation of protein kinase B signaling	GO:0032007:biological_process:negative regulation of TOR signaling
Locus_26847.0|BlastHit|gi|121990043|sp|Q295Y7.1|GMPPB_DROPS	9095	GO:0005525:molecular_function:GTP binding	GO:0004475:molecular_function:mannose-1-phosphate guanylyltransferase activity	GO:0009298:biological_process:GDP-mannose biosynthetic process
Locus_26856.0|BlastHit|gi|6016128|sp|Q62867.1|GGH_RAT	9104	GO:0005829:cellular_component:cytosol	GO:0005615:cellular_component:extracellular space	GO:0070062:cellular_component:extracellular vesicular exosome	GO:0005764:cellular_component:lysosome	GO:0042470:cellular_component:melanosome	GO:0005634:cellular_component:nucleus	GO:0034722:molecular_function:gamma-glutamyl-peptidase activity	GO:0006541:biological_process:glutamine metabolic process	GO:0006508:biological_process:proteolysis	GO:0042493:biological_process:response to drug	GO:0045471:biological_process:response to ethanol	GO:0032868:biological_process:response to insulin	GO:0010043:biological_process:response to zinc ion
Locus_26871.0|BlastHit|gi|78099120|sp|Q6PCT5.1|PQBP1_RAT	9120	GO:0016607:cellular_component:nuclear speck	GO:0000380:biological_process:alternative mRNA splicing, via spliceosome	GO:0031175:biological_process:neuron projection development	GO:0006355:biological_process:regulation of transcription, DNA-templated	GO:0006351:biological_process:transcription, DNA-templated
Locus_26875.0|BlastHit|gi|48428798|sp|Q9I993.1|BCDO1_CHICK	9121	GO:0046872:molecular_function:metal ion binding	GO:0004497:molecular_function:monooxygenase activity	GO:0042572:biological_process:retinol metabolic process
Locus_26903.0|BlastHit|gi|341940518|sp|Q8VHK1.3|CSKI2_MOUSE	9137	GO:0005737:cellular_component:cytoplasm	GO:0019904:molecular_function:protein domain specific binding	GO:0007165:biological_process:signal transduction
Locus_26905.0|BlastHit|gi|1171633|sp|P46441.1|N2B_HAEIR	9138	GO:0005524:molecular_function:ATP binding
Locus_26922.0|BlastHit|gi|20141460|sp|P34275.2|IVD_CAEEL	9152	GO:0003995:molecular_function:acyl-CoA dehydrogenase activity	GO:0050660:molecular_function:flavin adenine dinucleotide binding	GO:0006552:biological_process:leucine catabolic process
Locus_26924.0|BlastHit|gi|55976632|sp|Q9XYF4.1|ICENC_DROME	9154	GO:0043293:cellular_component:apoptosome	GO:0005737:cellular_component:cytoplasm	GO:0050700:molecular_function:CARD domain binding	GO:0004197:molecular_function:cysteine-type endopeptidase activity	GO:0004175:molecular_function:endopeptidase activity	GO:0042803:molecular_function:protein homodimerization activity	GO:0006919:biological_process:activation of cysteine-type endopeptidase activity involved in apoptotic process	GO:0006915:biological_process:apoptotic process	GO:0048102:biological_process:autophagic cell death	GO:0007417:biological_process:central nervous system development	GO:0048749:biological_process:compound eye development	GO:0048813:biological_process:dendrite morphogenesis	GO:0008340:biological_process:determination of adult lifespan	GO:0010623:biological_process:developmental programmed cell death	GO:0035234:biological_process:ectopic germ cell programmed cell death	GO:0001700:biological_process:embryonic development via the syncytial blastoderm	GO:0008258:biological_process:head involution	GO:0007516:biological_process:hemocyte development	GO:0035006:biological_process:melanization defense response	GO:0007552:biological_process:metamorphosis
Locus_26926.0|BlastHit|gi|32469796|sp|Q9YIB9.2|HIF1A_CHICK	9155	GO:0005829:cellular_component:cytosol	GO:0005634:cellular_component:nucleus	GO:0003677:molecular_function:DNA binding	GO:0035035:molecular_function:histone acetyltransferase binding	GO:0003700:molecular_function:sequence-specific DNA binding transcription factor activity	GO:0004871:molecular_function:signal transducer activity	GO:0019896:biological_process:axon transport of mitochondrion	GO:0071456:biological_process:cellular response to hypoxia	GO:0045944:biological_process:positive regulation of transcription from RNA polymerase II promoter	GO:0061419:biological_process:positive regulation of transcription from RNA polymerase II promoter in response to hypoxia	GO:0045893:biological_process:positive regulation of transcription, DNA-templated	GO:0010575:biological_process:positive regulation vascular endothelial growth factor production	GO:0001666:biological_process:response to hypoxia	GO:0006351:biological_process:transcription, DNA-templated
Locus_26930.1|BlastHit|gi|114150027|sp|Q3SZM1.1|MK67I_BOVIN	9160	GO:0000794:cellular_component:condensed nuclear chromosome	GO:0005737:cellular_component:cytoplasm	GO:0005730:cellular_component:nucleolus	GO:0005654:cellular_component:nucleoplasm	GO:0000166:molecular_function:nucleotide binding	GO:0044822:molecular_function:poly(A) RNA binding	GO:0010923:biological_process:negative regulation of phosphatase activity
Locus_26936.0|BlastHit|gi|83286949|sp|Q8CFY5.1|COX10_MOUSE	9165	GO:0016021:cellular_component:integral component of membrane	GO:0031966:cellular_component:mitochondrial membrane	GO:0005739:cellular_component:mitochondrion	GO:0004129:molecular_function:cytochrome-c oxidase activity	GO:0008495:molecular_function:protoheme IX farnesyltransferase activity	GO:0009060:biological_process:aerobic respiration	GO:0017004:biological_process:cytochrome complex assembly	GO:0006784:biological_process:heme a biosynthetic process	GO:0048034:biological_process:heme O biosynthetic process	GO:0000266:biological_process:mitochondrial fission	GO:0007005:biological_process:mitochondrion organization	GO:0008535:biological_process:respiratory chain complex IV assembly
Locus_26939.0|BlastHit|gi|82179443|sp|Q5M8F7.1|NEPR1_XENTR	9168	GO:0005737:cellular_component:cytoplasm	GO:0016021:cellular_component:integral component of membrane	GO:0071595:cellular_component:Nem1-Spo7 phosphatase complex	GO:0031965:cellular_component:nuclear membrane	GO:0006629:biological_process:lipid metabolic process	GO:0035307:biological_process:positive regulation of protein dephosphorylation	GO:0010867:biological_process:positive regulation of triglyceride biosynthetic process
Locus_26944.0|BlastHit|gi|1703235|sp|P15122.3|ALDR_RABIT	9171	GO:0005829:cellular_component:cytosol	GO:0070062:cellular_component:extracellular vesicular exosome	GO:0005764:cellular_component:lysosome	GO:0004033:molecular_function:aldo-keto reductase (NADP) activity	GO:0045550:molecular_function:geranylgeranyl reductase activity	GO:0047718:molecular_function:indanol dehydrogenase activity	GO:0001758:molecular_function:retinal dehydrogenase activity	GO:0006081:biological_process:cellular aldehyde metabolic process	GO:0044597:biological_process:daunorubicin metabolic process	GO:0007586:biological_process:digestion	GO:0044598:biological_process:doxorubicin metabolic process	GO:0016488:biological_process:farnesol catabolic process	GO:0007603:biological_process:phototransduction, visible light	GO:0001523:biological_process:retinoid metabolic process	GO:0008202:biological_process:steroid metabolic process
Locus_26998.0|BlastHit|gi|81908014|sp|Q4VAA7.1|SNX33_MOUSE	9220	GO:0016023:cellular_component:cytoplasmic membrane-bounded vesicle	GO:0030659:cellular_component:cytoplasmic vesicle membrane	GO:0005829:cellular_component:cytosol	GO:0005768:cellular_component:endosome	GO:0019898:cellular_component:extrinsic component of membrane	GO:0035091:molecular_function:phosphatidylinositol binding	GO:0036089:biological_process:cleavage furrow formation	GO:0006897:biological_process:endocytosis	GO:0016197:biological_process:endosomal transport	GO:0007032:biological_process:endosome organization	GO:0006886:biological_process:intracellular protein transport	GO:0044351:biological_process:macropinocytosis	GO:0097320:biological_process:membrane tubulation	GO:0000281:biological_process:mitotic cytokinesis	GO:0007067:biological_process:mitotic nuclear division
Locus_27014.0|BlastHit|gi|117949389|sp|Q6YHK3.2|CD109_HUMAN	9244	GO:0031225:cellular_component:anchored component of membrane	GO:0009986:cellular_component:cell surface	GO:0005615:cellular_component:extracellular space	GO:0005886:cellular_component:plasma membrane	GO:0004867:molecular_function:serine-type endopeptidase inhibitor activity	GO:0050431:molecular_function:transforming growth factor beta binding	GO:0030512:biological_process:negative regulation of transforming growth factor beta receptor signaling pathway	GO:0061045:biological_process:negative regulation of wound healing
Locus_27022.0|BlastHit|gi|24212381|sp|Q9D0G0.1|RT30_MOUSE	9248	GO:0005739:cellular_component:mitochondrion	GO:0005840:cellular_component:ribosome	GO:0044822:molecular_function:poly(A) RNA binding	GO:0003735:molecular_function:structural constituent of ribosome	GO:0006412:biological_process:translation
Locus_27031.0|BlastHit|gi|71153818|sp|Q6AYK5.1|LYAR_RAT	9252	GO:0005730:cellular_component:nucleolus	GO:0046872:molecular_function:metal ion binding	GO:0044822:molecular_function:poly(A) RNA binding
Locus_27053.0|BlastHit|gi|189038855|sp|P24155.4|THOP1_RAT	9274	GO:0005737:cellular_component:cytoplasm	GO:0046872:molecular_function:metal ion binding	GO:0004222:molecular_function:metalloendopeptidase activity	GO:0008233:molecular_function:peptidase activity	GO:0042277:molecular_function:peptide binding	GO:0035556:biological_process:intracellular signal transduction	GO:0006518:biological_process:peptide metabolic process	GO:0006508:biological_process:proteolysis
Locus_27055.0|BlastHit|gi|18202857|sp|Q9DC48.1|PRP17_MOUSE	9275	GO:0071013:cellular_component:catalytic step 2 spliceosome	GO:0044822:molecular_function:poly(A) RNA binding	GO:0006397:biological_process:mRNA processing	GO:0008380:biological_process:RNA splicing
Locus_27088.0|BlastHit|gi|172046804|sp|Q4QRK0.2|AMPM1_DANRE	9349	GO:0022626:cellular_component:cytosolic ribosome	GO:0046872:molecular_function:metal ion binding	GO:0070006:molecular_function:metalloaminopeptidase activity	GO:0070084:biological_process:protein initiator methionine removal
Locus_27088.0|BlastHit|gi|172046804|sp|Q4QRK0.2|AMPM1_DANRE	9349	GO:0005737:cellular_component:cytoplasm	GO:0070062:cellular_component:extracellular vesicular exosome	GO:0016021:cellular_component:integral component of membrane	GO:0043231:cellular_component:intracellular membrane-bounded organelle	GO:0005741:cellular_component:mitochondrial outer membrane	GO:0005739:cellular_component:mitochondrion	GO:0031965:cellular_component:nuclear membrane	GO:0008503:molecular_function:benzodiazepine receptor activity	GO:0015485:molecular_function:cholesterol binding	GO:0006820:biological_process:anion transport	GO:0006915:biological_process:apoptotic process	GO:0008283:biological_process:cell proliferation	GO:0006783:biological_process:heme biosynthetic process	GO:0006869:biological_process:lipid transport	GO:0006626:biological_process:protein targeting to mitochondrion	GO:0032374:biological_process:regulation of cholesterol transport	GO:0008202:biological_process:steroid metabolic process	GO:0007268:biological_process:synaptic transmission
Locus_27097.0|BlastHit|gi|218526911|sp|Q29GR8.3|MOEH_DROPS	9355	GO:0005912:cellular_component:adherens junction	GO:0005737:cellular_component:cytoplasm	GO:0005856:cellular_component:cytoskeleton	GO:0019898:cellular_component:extrinsic component of membrane	GO:0005886:cellular_component:plasma membrane	GO:0003779:molecular_function:actin binding	GO:0045197:biological_process:establishment or maintenance of epithelial cell apical/basal polarity
Locus_27127.0|BlastHit|gi|51701458|sp|Q9VCI5.1|DHSD_DROME	9394	GO:0016021:cellular_component:integral component of membrane	GO:0005743:cellular_component:mitochondrial inner membrane	GO:0005749:cellular_component:mitochondrial respiratory chain complex II	GO:0020037:molecular_function:heme binding	GO:0046872:molecular_function:metal ion binding	GO:0000104:molecular_function:succinate dehydrogenase activity	GO:0048039:molecular_function:ubiquinone binding	GO:0006099:biological_process:tricarboxylic acid cycle
Locus_27131.0|BlastHit|gi|74866395|sp|Q94521.1|DNAT_DROME	9396	GO:0005737:cellular_component:cytoplasm	GO:0004059:molecular_function:aralkylamine N-acetyltransferase activity	GO:0004060:molecular_function:arylamine N-acetyltransferase activity	GO:0008080:molecular_function:N-acetyltransferase activity	GO:0006584:biological_process:catecholamine metabolic process	GO:0048066:biological_process:developmental pigmentation	GO:0042420:biological_process:dopamine catabolic process	GO:0030187:biological_process:melatonin biosynthetic process	GO:0046334:biological_process:octopamine catabolic process	GO:0045187:biological_process:regulation of circadian sleep/wake cycle, sleep	GO:0042429:biological_process:serotonin catabolic process	GO:0030431:biological_process:sleep
Locus_27148.0|BlastHit|gi|296439445|sp|Q07075.3|AMPE_HUMAN	9417	GO:0045177:cellular_component:apical part of cell	GO:0016324:cellular_component:apical plasma membrane	GO:0005903:cellular_component:brush border	GO:0031410:cellular_component:cytoplasmic vesicle	GO:0009897:cellular_component:external side of plasma membrane	GO:0070062:cellular_component:extracellular vesicular exosome	GO:0005887:cellular_component:integral component of plasma membrane	GO:0005765:cellular_component:lysosomal membrane	GO:0005886:cellular_component:plasma membrane	GO:0004177:molecular_function:aminopeptidase activity	GO:0070006:molecular_function:metalloaminopeptidase activity	GO:0008237:molecular_function:metallopeptidase activity	GO:0008270:molecular_function:zinc ion binding	GO:0001525:biological_process:angiogenesis	GO:0002005:biological_process:angiotensin catabolic process in blood	GO:0002003:biological_process:angiotensin maturation	GO:0016477:biological_process:cell migration	GO:0008283:biological_process:cell proliferation	GO:0007267:biological_process:cell-cell signaling	GO:0044267:biological_process:cellular protein metabolic process
Locus_27152.0|BlastHit|gi|112971|sp|P00504.3|AATC_CHICK	9421	GO:0005829:cellular_component:cytosol	GO:0004069:molecular_function:L-aspartate:2-oxoglutarate aminotransferase activity	GO:0047801:molecular_function:L-cysteine:2-oxoglutarate aminotransferase activity	GO:0080130:molecular_function:L-phenylalanine:2-oxoglutarate aminotransferase activity	GO:0030170:molecular_function:pyridoxal phosphate binding	GO:0006103:biological_process:2-oxoglutarate metabolic process	GO:0006531:biological_process:aspartate metabolic process	GO:0005975:biological_process:carbohydrate metabolic process	GO:0008652:biological_process:cellular amino acid biosynthetic process	GO:0006520:biological_process:cellular amino acid metabolic process	GO:0006094:biological_process:gluconeogenesis	GO:0006536:biological_process:glutamate metabolic process	GO:0006114:biological_process:glycerol biosynthetic process	GO:0044281:biological_process:small molecule metabolic process
Locus_27160.0|BlastHit|gi|1708509|sp|P10184.2|IOV7_CHICK	9427	GO:0005576:cellular_component:extracellular region	GO:0043234:cellular_component:protein complex	GO:0019870:molecular_function:potassium channel inhibitor activity	GO:0002020:molecular_function:protease binding	GO:0004867:molecular_function:serine-type endopeptidase inhibitor activity	GO:0010951:biological_process:negative regulation of endopeptidase activity
Locus_27163.0|BlastHit|gi|158514279|sp|A5D8M6.1|SBDS_XENLA	9431	GO:0005737:cellular_component:cytoplasm	GO:0005730:cellular_component:nucleolus	GO:0005654:cellular_component:nucleoplasm	GO:0000922:cellular_component:spindle pole	GO:0043022:molecular_function:ribosome binding	GO:0008283:biological_process:cell proliferation	GO:0042256:biological_process:mature ribosome assembly
Locus_27182.0|BlastHit|gi|123781627|sp|Q499P8.1|CP058_RAT	9450	GO:0004556:molecular_function:alpha-amylase activity	GO:0046872:molecular_function:metal ion binding	GO:0005975:biological_process:carbohydrate metabolic process
Locus_27182.0|BlastHit|gi|123781627|sp|Q499P8.1|CP058_RAT	9450	GO:0016021:cellular_component:integral component of membrane
Locus_27193.0|BlastHit|gi|123913127|sp|Q28IE5.1|NIT2_XENTR	9458	GO:0005737:cellular_component:cytoplasm	GO:0050152:molecular_function:omega-amidase activity	GO:0006807:biological_process:nitrogen compound metabolic process
Locus_27198.0|BlastHit|gi|110825729|sp|P05661.4|MYSA_DROME	9467	GO:0031672:cellular_component:A band	GO:0016459:cellular_component:myosin complex	GO:0032982:cellular_component:myosin filament	GO:0005703:cellular_component:polytene chromosome puff	GO:0030017:cellular_component:sarcomere	GO:0030898:molecular_function:actin-dependent ATPase activity	GO:0005524:molecular_function:ATP binding	GO:0042623:molecular_function:ATPase activity, coupled	GO:0003774:molecular_function:motor activity	GO:0042803:molecular_function:protein homodimerization activity	GO:0008307:molecular_function:structural constituent of muscle	GO:0007527:biological_process:adult somatic muscle development	GO:0006200:biological_process:ATP catabolic process	GO:0007298:biological_process:border follicle cell migration	GO:0007427:biological_process:epithelial cell migration, open tracheal system	GO:0060361:biological_process:flight	GO:0040011:biological_process:locomotion	GO:0042692:biological_process:muscle cell differentiation	GO:0006936:biological_process:muscle contraction	GO:0007517:biological_process:muscle organ development
Locus_27198.0|BlastHit|gi|110825729|sp|P05661.4|MYSA_DROME	9468	GO:0031672:cellular_component:A band	GO:0016459:cellular_component:myosin complex	GO:0032982:cellular_component:myosin filament	GO:0005703:cellular_component:polytene chromosome puff	GO:0030017:cellular_component:sarcomere	GO:0030898:molecular_function:actin-dependent ATPase activity	GO:0005524:molecular_function:ATP binding	GO:0042623:molecular_function:ATPase activity, coupled	GO:0003774:molecular_function:motor activity	GO:0042803:molecular_function:protein homodimerization activity	GO:0008307:molecular_function:structural constituent of muscle	GO:0007527:biological_process:adult somatic muscle development	GO:0006200:biological_process:ATP catabolic process	GO:0007298:biological_process:border follicle cell migration	GO:0007427:biological_process:epithelial cell migration, open tracheal system	GO:0060361:biological_process:flight	GO:0040011:biological_process:locomotion	GO:0042692:biological_process:muscle cell differentiation	GO:0006936:biological_process:muscle contraction	GO:0007517:biological_process:muscle organ development
Locus_27198.0|BlastHit|gi|110825729|sp|P05661.4|MYSA_DROME	9469	GO:0031672:cellular_component:A band	GO:0016459:cellular_component:myosin complex	GO:0032982:cellular_component:myosin filament	GO:0005703:cellular_component:polytene chromosome puff	GO:0030017:cellular_component:sarcomere	GO:0030898:molecular_function:actin-dependent ATPase activity	GO:0005524:molecular_function:ATP binding	GO:0042623:molecular_function:ATPase activity, coupled	GO:0003774:molecular_function:motor activity	GO:0042803:molecular_function:protein homodimerization activity	GO:0008307:molecular_function:structural constituent of muscle	GO:0007527:biological_process:adult somatic muscle development	GO:0006200:biological_process:ATP catabolic process	GO:0007298:biological_process:border follicle cell migration	GO:0007427:biological_process:epithelial cell migration, open tracheal system	GO:0060361:biological_process:flight	GO:0040011:biological_process:locomotion	GO:0042692:biological_process:muscle cell differentiation	GO:0006936:biological_process:muscle contraction	GO:0007517:biological_process:muscle organ development
Locus_27198.0|BlastHit|gi|110825729|sp|P05661.4|MYSA_DROME	9471	GO:0031672:cellular_component:A band	GO:0016459:cellular_component:myosin complex	GO:0032982:cellular_component:myosin filament	GO:0005703:cellular_component:polytene chromosome puff	GO:0030017:cellular_component:sarcomere	GO:0030898:molecular_function:actin-dependent ATPase activity	GO:0005524:molecular_function:ATP binding	GO:0042623:molecular_function:ATPase activity, coupled	GO:0003774:molecular_function:motor activity	GO:0042803:molecular_function:protein homodimerization activity	GO:0008307:molecular_function:structural constituent of muscle	GO:0007527:biological_process:adult somatic muscle development	GO:0006200:biological_process:ATP catabolic process	GO:0007298:biological_process:border follicle cell migration	GO:0007427:biological_process:epithelial cell migration, open tracheal system	GO:0060361:biological_process:flight	GO:0040011:biological_process:locomotion	GO:0042692:biological_process:muscle cell differentiation	GO:0006936:biological_process:muscle contraction	GO:0007517:biological_process:muscle organ development
Locus_27224.0|BlastHit|gi|73920223|sp|P16621.2|LAR_DROME	9500	GO:0005887:cellular_component:integral component of plasma membrane	GO:0008046:molecular_function:axon guidance receptor activity	GO:0033563:biological_process:dorsal/ventral axon guidance	GO:0001764:biological_process:neuron migration	GO:0035385:biological_process:Roundabout signaling pathway
Locus_27232.0|BlastHit|gi|59798478|sp|Q9W1V6.1|PRPD3_DROME	9505	GO:0005576:cellular_component:extracellular region	GO:0036264:molecular_function:dopamine monooxygenase activity	GO:0036263:molecular_function:L-DOPA monooxygenase activity	GO:0046872:molecular_function:metal ion binding	GO:0004503:molecular_function:monophenol monooxygenase activity	GO:0042417:biological_process:dopamine metabolic process	GO:0042438:biological_process:melanin biosynthetic process
Locus_27255.0|BlastHit|gi|117949609|sp|O00567.4|NOP56_HUMAN	9546	GO:0031428:cellular_component:box C/D snoRNP complex	GO:0005737:cellular_component:cytoplasm	GO:0016020:cellular_component:membrane	GO:0005730:cellular_component:nucleolus	GO:0005654:cellular_component:nucleoplasm	GO:0070761:cellular_component:pre-snoRNP complex	GO:0005732:cellular_component:small nucleolar ribonucleoprotein complex	GO:0044822:molecular_function:poly(A) RNA binding	GO:0003723:molecular_function:RNA binding	GO:0030515:molecular_function:snoRNA binding	GO:0006364:biological_process:rRNA processing
Locus_27258.0|BlastHit|gi|81898164|sp|Q8BZA9.1|TIGAR_MOUSE	9550	GO:0005509:molecular_function:calcium ion binding
Locus_27258.0|BlastHit|gi|81898164|sp|Q8BZA9.1|TIGAR_MOUSE	9550	GO:0005622:cellular_component:intracellular	GO:0004331:molecular_function:fructose-2,6-bisphosphate 2-phosphatase activity	GO:0060576:biological_process:intestinal epithelial cell development	GO:1901525:biological_process:negative regulation of macromitophagy	GO:2000378:biological_process:negative regulation of reactive oxygen species metabolic process	GO:0010666:biological_process:positive regulation of cardiac muscle cell apoptotic process	GO:0010332:biological_process:response to gamma radiation	GO:0009410:biological_process:response to xenobiotic stimulus
Locus_27260.0|BlastHit|gi|1709057|sp|P53777.1|MLP1_DROME	9555	GO:0005634:cellular_component:nucleus	GO:0030018:cellular_component:Z disc	GO:0008307:molecular_function:structural constituent of muscle	GO:0008270:molecular_function:zinc ion binding	GO:0007517:biological_process:muscle organ development	GO:0060537:biological_process:muscle tissue development	GO:0090175:biological_process:regulation of establishment of planar polarity	GO:0045214:biological_process:sarcomere organization
Locus_27261.0|BlastHit|gi|115503757|sp|Q7YQK3.2|4F2_RABIT	9557	GO:0016324:cellular_component:apical plasma membrane	GO:0030054:cellular_component:cell junction	GO:0016021:cellular_component:integral component of membrane	GO:0042470:cellular_component:melanosome	GO:0005634:cellular_component:nucleus	GO:0003824:molecular_function:catalytic activity	GO:0043169:molecular_function:cation binding	GO:0015175:molecular_function:neutral amino acid transmembrane transporter activity	GO:0005975:biological_process:carbohydrate metabolic process	GO:0060356:biological_process:leucine import	GO:0015827:biological_process:tryptophan transport
Locus_27275.0|BlastHit|gi|51701612|sp|Q9BX68.1|HINT2_HUMAN	9575	GO:0005739:cellular_component:mitochondrion	GO:0016787:molecular_function:hydrolase activity	GO:0000166:molecular_function:nucleotide binding	GO:0006915:biological_process:apoptotic process	GO:0006694:biological_process:steroid biosynthetic process
Locus_27276.0|BlastHit|gi|12644364|sp|P91929.2|NDUAA_DROME	9577	GO:0005811:cellular_component:lipid particle	GO:0005759:cellular_component:mitochondrial matrix	GO:0005739:cellular_component:mitochondrion	GO:0070469:cellular_component:respiratory chain	GO:0005524:molecular_function:ATP binding	GO:0019206:molecular_function:nucleoside kinase activity	GO:0055114:biological_process:oxidation-reduction process
Locus_27301.0|BlastHit|gi|313471772|sp|A1ZA47.2|ZASP_DROME	9604	GO:0015629:cellular_component:actin cytoskeleton	GO:0005927:cellular_component:muscle tendon junction	GO:0030018:cellular_component:Z disc	GO:0003779:molecular_function:actin binding	GO:0051371:molecular_function:muscle alpha-actinin binding	GO:0008270:molecular_function:zinc ion binding	GO:0061061:biological_process:muscle structure development	GO:0030239:biological_process:myofibril assembly	GO:0001952:biological_process:regulation of cell-matrix adhesion
Locus_27310.0|BlastHit|gi|81912107|sp|Q7TQ20.1|DNJC2_RAT	9615	GO:0005829:cellular_component:cytosol	GO:0031965:cellular_component:nuclear membrane	GO:0005634:cellular_component:nucleus	GO:0003682:molecular_function:chromatin binding	GO:0003677:molecular_function:DNA binding	GO:0042393:molecular_function:histone binding	GO:0044822:molecular_function:poly(A) RNA binding	GO:0043130:molecular_function:ubiquitin binding	GO:0016568:biological_process:chromatin modification	GO:0006260:biological_process:DNA replication	GO:0030308:biological_process:negative regulation of cell growth	GO:2000279:biological_process:negative regulation of DNA biosynthetic process	GO:0045893:biological_process:positive regulation of transcription, DNA-templated	GO:0006351:biological_process:transcription, DNA-templated
Locus_27319.0|BlastHit|gi|3913352|sp|Q27712.1|CP2L1_PANAR	9618	GO:0005789:cellular_component:endoplasmic reticulum membrane	GO:0070330:molecular_function:aromatase activity	GO:0020037:molecular_function:heme binding	GO:0005506:molecular_function:iron ion binding
Locus_27326.0|BlastHit|gi|13123993|sp|Q9VCE1.1|BECN1_DROME	9624	GO:0034271:cellular_component:phosphatidylinositol 3-kinase complex, class III, type I	GO:0048102:biological_process:autophagic cell death	GO:0006914:biological_process:autophagy	GO:0050829:biological_process:defense response to Gram-negative bacterium	GO:0006897:biological_process:endocytosis	GO:0030097:biological_process:hemopoiesis	GO:0035096:biological_process:larval midgut cell programmed cell death	GO:0045824:biological_process:negative regulation of innate immune response	GO:0009306:biological_process:protein secretion	GO:0006979:biological_process:response to oxidative stress	GO:0035071:biological_process:salivary gland cell autophagic cell death
Locus_27333.0|BlastHit|gi|585180|sp|P38040.1|GBG1_DROME	9629	GO:0005834:cellular_component:heterotrimeric G-protein complex	GO:0005886:cellular_component:plasma membrane	GO:0003924:molecular_function:GTPase activity	GO:0004871:molecular_function:signal transducer activity	GO:0007015:biological_process:actin filament organization	GO:0045176:biological_process:apical protein localization	GO:0055059:biological_process:asymmetric neuroblast division	GO:0007155:biological_process:cell adhesion	GO:0061343:biological_process:cell adhesion involved in heart morphogenesis	GO:0007391:biological_process:dorsal closure	GO:0035050:biological_process:embryonic heart tube development	GO:0007186:biological_process:G-protein coupled receptor signaling pathway	GO:0006184:biological_process:GTP catabolic process	GO:0003015:biological_process:heart process	GO:0022008:biological_process:neurogenesis	GO:0007637:biological_process:proboscis extension reflex	GO:0008360:biological_process:regulation of cell shape
Locus_27341.0|BlastHit|gi|215273924|sp|Q5QJ74.2|TBCEL_HUMAN	9643	GO:0005737:cellular_component:cytoplasm	GO:0005856:cellular_component:cytoskeleton
Locus_27349.0|BlastHit|gi|75040807|sp|Q5NVR2.1|MDHM_PONAB	9652	GO:0005759:cellular_component:mitochondrial matrix	GO:0030060:molecular_function:L-malate dehydrogenase activity	GO:0044262:biological_process:cellular carbohydrate metabolic process	GO:0006475:biological_process:internal protein amino acid acetylation	GO:0006108:biological_process:malate metabolic process	GO:0006099:biological_process:tricarboxylic acid cycle
Locus_27365.0|BlastHit|gi|118573678|sp|Q3ZBF3.2|RM38_BOVIN	9659	GO:0005739:cellular_component:mitochondrion	GO:0005840:cellular_component:ribosome
Locus_27368.0|BlastHit|gi|81896112|sp|Q8BHG2.1|CA123_MOUSE	9662	GO:0070062:cellular_component:extracellular vesicular exosome
Locus_27374.0|BlastHit|gi|92090643|sp|Q9EQS0.2|TALDO_RAT	9666	GO:0005759:cellular_component:mitochondrial matrix	GO:0070469:cellular_component:respiratory chain	GO:0003824:molecular_function:catalytic activity	GO:0050662:molecular_function:coenzyme binding	GO:0055114:biological_process:oxidation-reduction process
Locus_27374.0|BlastHit|gi|92090643|sp|Q9EQS0.2|TALDO_RAT	9666	GO:0005829:cellular_component:cytosol	GO:0043231:cellular_component:intracellular membrane-bounded organelle	GO:0030246:molecular_function:carbohydrate binding	GO:0048029:molecular_function:monosaccharide binding	GO:0004801:molecular_function:sedoheptulose-7-phosphate:D-glyceraldehyde-3-phosphate glyceronetransferase activity	GO:0006002:biological_process:fructose 6-phosphate metabolic process	GO:0019682:biological_process:glyceraldehyde-3-phosphate metabolic process	GO:0006098:biological_process:pentose-phosphate shunt	GO:0009052:biological_process:pentose-phosphate shunt, non-oxidative branch
Locus_27383.0|BlastHit|gi|300669687|sp|Q9ULR0.3|ISY1_HUMAN	9672	GO:0005681:cellular_component:spliceosomal complex	GO:0006397:biological_process:mRNA processing	GO:0008380:biological_process:RNA splicing
Locus_27388.0|BlastHit|gi|146322303|sp|Q9UKU0.4|ACSL6_HUMAN	9675	GO:0005789:cellular_component:endoplasmic reticulum membrane	GO:0005741:cellular_component:mitochondrial outer membrane	GO:0005778:cellular_component:peroxisomal membrane	GO:0005524:molecular_function:ATP binding	GO:0004467:molecular_function:long-chain fatty acid-CoA ligase activity
Locus_27391.0|BlastHit|gi|97180308|sp|P97868.5|RBBP6_MOUSE	9677	GO:0005694:cellular_component:chromosome	GO:0005737:cellular_component:cytoplasm	GO:0005815:cellular_component:microtubule organizing center	GO:0005730:cellular_component:nucleolus	GO:0016874:molecular_function:ligase activity	GO:0044822:molecular_function:poly(A) RNA binding	GO:0004842:molecular_function:ubiquitin-protein transferase activity	GO:0008270:molecular_function:zinc ion binding	GO:0048568:biological_process:embryonic organ development	GO:0001701:biological_process:in utero embryonic development	GO:0035264:biological_process:multicellular organism growth	GO:0042787:biological_process:protein ubiquitination involved in ubiquitin-dependent protein catabolic process	GO:0061053:biological_process:somite development
Locus_27398.1|BlastHit|gi|311033537|sp|A5PLL7.3|TM189_HUMAN	9687	GO:0005789:cellular_component:endoplasmic reticulum membrane	GO:0016021:cellular_component:integral component of membrane
Locus_27401.0|BlastHit|gi|122132289|sp|Q08DK7.1|MCATL_BOVIN	9689	GO:0016021:cellular_component:integral component of membrane	GO:0005743:cellular_component:mitochondrial inner membrane	GO:0015227:molecular_function:acyl carnitine transmembrane transporter activity
Locus_27403.0|BlastHit|gi|1730896|sp|P48053.2|YPD1_CAEEL	9691	GO:0003824:molecular_function:catalytic activity	GO:0046872:molecular_function:metal ion binding
Locus_27404.0|BlastHit|gi|73622102|sp|Q8TCF1.1|ZFAN1_HUMAN	9692	GO:0005680:cellular_component:anaphase-promoting complex	GO:0007067:biological_process:mitotic nuclear division	GO:0070979:biological_process:protein K11-linked ubiquitination
Locus_27404.0|BlastHit|gi|73622102|sp|Q8TCF1.1|ZFAN1_HUMAN	9692	GO:0008270:molecular_function:zinc ion binding
Locus_27423.0|BlastHit|gi|110808207|sp|Q2KI83.1|DJC17_BOVIN	9716	GO:0000166:molecular_function:nucleotide binding	GO:0003723:molecular_function:RNA binding	GO:0000122:biological_process:negative regulation of transcription from RNA polymerase II promoter
Locus_27436.0|BlastHit|gi|296439471|sp|Q8IYB7.4|DI3L2_HUMAN	9725	GO:0005737:cellular_component:cytoplasm	GO:0000932:cellular_component:cytoplasmic mRNA processing body	GO:0005844:cellular_component:polysome	GO:0000175:molecular_function:3'-5'-exoribonuclease activity	GO:0000287:molecular_function:magnesium ion binding	GO:0008266:molecular_function:poly(U) RNA binding	GO:0004540:molecular_function:ribonuclease activity	GO:0010587:biological_process:miRNA catabolic process	GO:0007067:biological_process:mitotic nuclear division	GO:0051306:biological_process:mitotic sister chromatid separation	GO:0008285:biological_process:negative regulation of cell proliferation	GO:0000291:biological_process:nuclear-transcribed mRNA catabolic process, exonucleolytic	GO:0034427:biological_process:nuclear-transcribed mRNA catabolic process, exonucleolytic, 3'-5'	GO:1990074:biological_process:polyuridylation-dependent mRNA catabolic process	GO:0090501:biological_process:RNA phosphodiester bond hydrolysis	GO:0090503:biological_process:RNA phosphodiester bond hydrolysis, exonucleolytic	GO:0019827:biological_process:stem cell maintenance
Locus_27440.0|BlastHit|gi|172045566|sp|P11024.3|NNTM_BOVIN	9726	GO:0016021:cellular_component:integral component of membrane	GO:0005743:cellular_component:mitochondrial inner membrane	GO:0008750:molecular_function:NAD(P)+ transhydrogenase (AB-specific) activity	GO:0050661:molecular_function:NADP binding	GO:0015992:biological_process:proton transport	GO:0072593:biological_process:reactive oxygen species metabolic process
Locus_27445.3|BlastHit|gi|82185931|sp|Q6NYI0.1|HERP2_DANRE	9733	GO:0016021:cellular_component:integral component of membrane	GO:0006986:biological_process:response to unfolded protein
Locus_27458.0|BlastHit|gi|62901059|sp|Q9VFB2.2|RT10_DROME	9746	GO:0005763:cellular_component:mitochondrial small ribosomal subunit	GO:0003735:molecular_function:structural constituent of ribosome	GO:0006412:biological_process:translation
Locus_27462.0|BlastHit|gi|73919326|sp|Q5RJU0.1|SNF8_XENTR	9750	GO:0005789:cellular_component:endoplasmic reticulum membrane	GO:0016021:cellular_component:integral component of membrane	GO:0004745:molecular_function:retinol dehydrogenase activity	GO:0050908:biological_process:detection of light stimulus involved in visual perception	GO:0043616:biological_process:keratinocyte proliferation	GO:0042574:biological_process:retinal metabolic process	GO:0042572:biological_process:retinol metabolic process
Locus_27462.0|BlastHit|gi|73919326|sp|Q5RJU0.1|SNF8_XENTR	9750	GO:0005737:cellular_component:cytoplasm	GO:0015031:biological_process:protein transport
Locus_27466.0|BlastHit|gi|6919994|sp|Q27245.1|YH24_CAEEL	9757	GO:0005737:cellular_component:cytoplasm	GO:0004177:molecular_function:aminopeptidase activity	GO:0030145:molecular_function:manganese ion binding	GO:0008235:molecular_function:metalloexopeptidase activity
Locus_27493.0|BlastHit|gi|51701959|sp|Q6PFR5.1|TRA2A_MOUSE	9795	GO:0005634:cellular_component:nucleus	GO:0042802:molecular_function:identical protein binding	GO:0000166:molecular_function:nucleotide binding	GO:0003723:molecular_function:RNA binding	GO:0006397:biological_process:mRNA processing	GO:0008380:biological_process:RNA splicing
Locus_27493.0|BlastHit|gi|51701959|sp|Q6PFR5.1|TRA2A_MOUSE	9796	GO:0005634:cellular_component:nucleus	GO:0042802:molecular_function:identical protein binding	GO:0000166:molecular_function:nucleotide binding	GO:0003723:molecular_function:RNA binding	GO:0006397:biological_process:mRNA processing	GO:0008380:biological_process:RNA splicing
Locus_27495.0|BlastHit|gi|82182198|sp|Q6DCC6.1|GTPB6_XENLA	9798	GO:0005525:molecular_function:GTP binding	GO:0046872:molecular_function:metal ion binding
Locus_27499.0|BlastHit|gi|378405194|sp|Q10215.2|RDL_SCHPO	9802	GO:0005737:cellular_component:cytoplasm	GO:0004792:molecular_function:thiosulfate sulfurtransferase activity
Locus_27509.0|BlastHit|gi|76364093|sp|P82198.1|BGH3_MOUSE	9829	GO:0005604:cellular_component:basement membrane	GO:0005615:cellular_component:extracellular space	GO:0070062:cellular_component:extracellular vesicular exosome	GO:0005578:cellular_component:proteinaceous extracellular matrix	GO:0005802:cellular_component:trans-Golgi network	GO:0050840:molecular_function:extracellular matrix binding	GO:0001525:biological_process:angiogenesis	GO:0007155:biological_process:cell adhesion	GO:0002062:biological_process:chondrocyte differentiation	GO:0030198:biological_process:extracellular matrix organization
Locus_27513.0|BlastHit|gi|82583720|sp|O01761.3|UNC89_CAEEL	9832	GO:0031672:cellular_component:A band	GO:0031430:cellular_component:M band	GO:0005524:molecular_function:ATP binding	GO:0019902:molecular_function:phosphatase binding	GO:0004672:molecular_function:protein kinase activity	GO:0017048:molecular_function:Rho GTPase binding	GO:0005089:molecular_function:Rho guanyl-nucleotide exchange factor activity	GO:0031034:biological_process:myosin filament assembly	GO:0032321:biological_process:positive regulation of Rho GTPase activity	GO:0030241:biological_process:skeletal muscle myosin thick filament assembly
Locus_27513.0|BlastHit|gi|82583720|sp|O01761.3|UNC89_CAEEL	9832	GO:0031672:cellular_component:A band	GO:0031430:cellular_component:M band	GO:0005524:molecular_function:ATP binding	GO:0019902:molecular_function:phosphatase binding	GO:0004672:molecular_function:protein kinase activity	GO:0017048:molecular_function:Rho GTPase binding	GO:0005089:molecular_function:Rho guanyl-nucleotide exchange factor activity	GO:0031034:biological_process:myosin filament assembly	GO:0032321:biological_process:positive regulation of Rho GTPase activity	GO:0030241:biological_process:skeletal muscle myosin thick filament assembly
Locus_27524.0|BlastHit|gi|82203611|sp|Q6TGW5.1|OSTF1_DANRE	9853	GO:0005737:cellular_component:cytoplasm
Locus_27528.0|BlastHit|gi|728991|sp|P39736.1|BX42_DROME	9856	GO:0071013:cellular_component:catalytic step 2 spliceosome	GO:0071011:cellular_component:precatalytic spliceosome	GO:0000974:cellular_component:Prp19 complex	GO:0003677:molecular_function:DNA binding	GO:0001700:biological_process:embryonic development via the syncytial blastoderm	GO:0035214:biological_process:eye-antennal disc development	GO:0000398:biological_process:mRNA splicing, via spliceosome
Locus_27537.0|BlastHit|gi|82186503|sp|Q6P6Z0.1|DDB1_XENLA	9865	GO:0080008:cellular_component:Cul4-RING E3 ubiquitin ligase complex	GO:0031464:cellular_component:Cul4A-RING E3 ubiquitin ligase complex	GO:0031465:cellular_component:Cul4B-RING E3 ubiquitin ligase complex	GO:0005737:cellular_component:cytoplasm	GO:0005654:cellular_component:nucleoplasm	GO:0005634:cellular_component:nucleus	GO:0003677:molecular_function:DNA binding	GO:0006281:biological_process:DNA repair	GO:0043161:biological_process:proteasome-mediated ubiquitin-dependent protein catabolic process	GO:0016567:biological_process:protein ubiquitination
Locus_27541.0|BlastHit|gi|118110|sp|P14832.3|CYPH_YEAST	9870	GO:0005737:cellular_component:cytoplasm	GO:0042277:molecular_function:peptide binding	GO:0003755:molecular_function:peptidyl-prolyl cis-trans isomerase activity	GO:0006457:biological_process:protein folding
Locus_27552.0|BlastHit|gi|32699625|sp|Q9VN93.2|CPR1_DROME	9879	GO:0045169:cellular_component:fusome	GO:0004869:molecular_function:cysteine-type endopeptidase inhibitor activity	GO:0008234:molecular_function:cysteine-type peptidase activity	GO:0048102:biological_process:autophagic cell death	GO:0022416:biological_process:chaeta development	GO:0035071:biological_process:salivary gland cell autophagic cell death	GO:0035220:biological_process:wing disc development
Locus_27557.0|BlastHit|gi|115311703|sp|Q4G073.1|TRDMT_RAT	9881	GO:0005737:cellular_component:cytoplasm	GO:0005634:cellular_component:nucleus	GO:0003677:molecular_function:DNA binding	GO:0003723:molecular_function:RNA binding	GO:0008175:molecular_function:tRNA methyltransferase activity	GO:0006306:biological_process:DNA methylation
Locus_27557.0|BlastHit|gi|115311703|sp|Q4G073.1|TRDMT_RAT	9881	GO:0005737:cellular_component:cytoplasm	GO:0005634:cellular_component:nucleus	GO:0003677:molecular_function:DNA binding	GO:0003723:molecular_function:RNA binding	GO:0008175:molecular_function:tRNA methyltransferase activity	GO:0006306:biological_process:DNA methylation	GO:0001975:biological_process:response to amphetamine
Locus_27577.0|BlastHit|gi|363548515|sp|Q8BP78.3|F10C1_MOUSE	9894	GO:0005634:cellular_component:nucleus
Locus_27580.5|BlastHit|gi|585173|sp|P38404.1|GNAO_LOCMI	9895	GO:0005525:molecular_function:GTP binding	GO:0003924:molecular_function:GTPase activity	GO:0046872:molecular_function:metal ion binding	GO:0004871:molecular_function:signal transducer activity	GO:0007188:biological_process:adenylate cyclase-modulating G-protein coupled receptor signaling pathway
Locus_27587.2|BlastHit|gi|160017861|sp|Q99NH0.2|ANR17_MOUSE	9902	GO:0005737:cellular_component:cytoplasm	GO:0016020:cellular_component:membrane	GO:0005634:cellular_component:nucleus	GO:0044822:molecular_function:poly(A) RNA binding	GO:0001955:biological_process:blood vessel maturation	GO:0007492:biological_process:endoderm development	GO:0051151:biological_process:negative regulation of smooth muscle cell differentiation
Locus_27609.0|BlastHit|gi|47115836|sp|Q8IXF9.1|AQ12A_HUMAN	9913	GO:0016021:cellular_component:integral component of membrane	GO:0005215:molecular_function:transporter activity
Locus_27642.0|BlastHit|gi|81870483|sp|O70244.2|CUBN_RAT	9928	GO:0005576:cellular_component:extracellular region	GO:0005509:molecular_function:calcium ion binding	GO:0004222:molecular_function:metalloendopeptidase activity	GO:0008270:molecular_function:zinc ion binding	GO:0030154:biological_process:cell differentiation	GO:0007275:biological_process:multicellular organismal development
Locus_27653.0|BlastHit|gi|30580490|sp|Q9EPA7.2|NMNA1_MOUSE	9940	GO:0005634:cellular_component:nucleus	GO:0005524:molecular_function:ATP binding	GO:0000309:molecular_function:nicotinamide-nucleotide adenylyltransferase activity	GO:0004515:molecular_function:nicotinate-nucleotide adenylyltransferase activity	GO:0009435:biological_process:NAD biosynthetic process
Locus_27654.0|BlastHit|gi|55583896|sp|Q6P268.1|PDCL3_DANRE	9941	GO:0005737:cellular_component:cytoplasm	GO:0043281:biological_process:regulation of cysteine-type endopeptidase activity involved in apoptotic process
Locus_27663.0|BlastHit|gi|75571184|sp|Q5ZHS1.1|ELP3_CHICK	9944	GO:0005737:cellular_component:cytoplasm	GO:0016591:cellular_component:DNA-directed RNA polymerase II, holoenzyme	GO:0033588:cellular_component:Elongator holoenzyme complex	GO:0005730:cellular_component:nucleolus	GO:0008023:cellular_component:transcription elongation factor complex	GO:0003677:molecular_function:DNA binding	GO:0004402:molecular_function:histone acetyltransferase activity	GO:0051536:molecular_function:iron-sulfur cluster binding	GO:0046872:molecular_function:metal ion binding	GO:0008607:molecular_function:phosphorylase kinase regulator activity	GO:0030335:biological_process:positive regulation of cell migration	GO:0006357:biological_process:regulation of transcription from RNA polymerase II promoter	GO:0006368:biological_process:transcription elongation from RNA polymerase II promoter
Locus_27664.0|BlastHit|gi|124076972|sp|P00031.2|CYC_MACMA	9945	GO:0005829:cellular_component:cytosol	GO:0005758:cellular_component:mitochondrial intermembrane space	GO:0070469:cellular_component:respiratory chain	GO:0045155:molecular_function:electron transporter, transferring electrons from CoQH2-cytochrome c reductase complex and cytochrome c oxidase complex activity	GO:0020037:molecular_function:heme binding	GO:0005506:molecular_function:iron ion binding	GO:0006309:biological_process:apoptotic DNA fragmentation	GO:0055114:biological_process:oxidation-reduction process
Locus_27664.0|BlastHit|gi|124076983|sp|P00040.2|CYC_SCHGR	9946	GO:0005758:cellular_component:mitochondrial intermembrane space	GO:0070469:cellular_component:respiratory chain	GO:0009055:molecular_function:electron carrier activity	GO:0020037:molecular_function:heme binding	GO:0005506:molecular_function:iron ion binding	GO:0055114:biological_process:oxidation-reduction process
Locus_27678.0|BlastHit|gi|81883800|sp|Q5XIL3.1|RPC3_RAT	9967	GO:0005634:cellular_component:nucleus	GO:0003677:molecular_function:DNA binding	GO:0003899:molecular_function:DNA-directed RNA polymerase activity	GO:0051607:biological_process:defense response to virus	GO:0045087:biological_process:innate immune response	GO:0045089:biological_process:positive regulation of innate immune response	GO:0032728:biological_process:positive regulation of interferon-beta production	GO:0006351:biological_process:transcription, DNA-templated
Locus_27686.0|BlastHit|gi|182702124|sp|O42412.3|IOD3_CHICK	9971	GO:0005789:cellular_component:endoplasmic reticulum membrane	GO:0016021:cellular_component:integral component of membrane	GO:0004800:molecular_function:thyroxine 5'-deiodinase activity	GO:0042446:biological_process:hormone biosynthetic process
Locus_27686.0|BlastHit|gi|182702124|sp|O42412.3|IOD3_CHICK	9971	GO:0010008:cellular_component:endosome membrane	GO:0016021:cellular_component:integral component of membrane	GO:0005886:cellular_component:plasma membrane	GO:0004800:molecular_function:thyroxine 5'-deiodinase activity	GO:0033798:molecular_function:thyroxine 5-deiodinase activity	GO:0042446:biological_process:hormone biosynthetic process
Locus_27697.0|BlastHit|gi|38372481|sp|Q8BGA9.1|OXA1L_MOUSE	9980	GO:0016021:cellular_component:integral component of membrane	GO:0005743:cellular_component:mitochondrial inner membrane	GO:0031966:cellular_component:mitochondrial membrane	GO:0005739:cellular_component:mitochondrion	GO:0097177:molecular_function:mitochondrial ribosome binding	GO:0042803:molecular_function:protein homodimerization activity	GO:0097031:biological_process:mitochondrial respiratory chain complex I biogenesis	GO:0051205:biological_process:protein insertion into membrane	GO:0051262:biological_process:protein tetramerization
Locus_27703.0|BlastHit|gi|34222668|sp|Q8BMG8.1|MFTC_MOUSE	9987	GO:0016021:cellular_component:integral component of membrane	GO:0005743:cellular_component:mitochondrial inner membrane	GO:0005739:cellular_component:mitochondrion	GO:0006810:biological_process:transport
Locus_27703.0|BlastHit|gi|34222668|sp|Q8BMG8.1|MFTC_MOUSE	9988	GO:0016021:cellular_component:integral component of membrane	GO:0005743:cellular_component:mitochondrial inner membrane	GO:0005739:cellular_component:mitochondrion	GO:0006810:biological_process:transport
Locus_27720.0|BlastHit|gi|68067543|sp|P07192.2|MAL3_DROME	10000	GO:0004558:molecular_function:alpha-1,4-glucosidase activity	GO:0043169:molecular_function:cation binding	GO:0032450:molecular_function:maltose alpha-glucosidase activity	GO:0005975:biological_process:carbohydrate metabolic process
Locus_27724.0|BlastHit|gi|73621177|sp|Q6P1C6.1|LRIG3_MOUSE	10002	GO:0030659:cellular_component:cytoplasmic vesicle membrane	GO:0005615:cellular_component:extracellular space	GO:0016021:cellular_component:integral component of membrane	GO:0005886:cellular_component:plasma membrane	GO:0032474:biological_process:otolith morphogenesis
Locus_27731.0|BlastHit|gi|82182166|sp|Q6DC58.1|TM223_DANRE	10012	GO:0016021:cellular_component:integral component of membrane
Locus_27750.1|BlastHit|gi|308153402|sp|P46952.2|3HAO_HUMAN	10027	GO:0005829:cellular_component:cytosol	GO:0070062:cellular_component:extracellular vesicular exosome	GO:0031966:cellular_component:mitochondrial membrane	GO:0000334:molecular_function:3-hydroxyanthranilate 3,4-dioxygenase activity	GO:0009055:molecular_function:electron carrier activity	GO:0008198:molecular_function:ferrous iron binding	GO:0019825:molecular_function:oxygen binding	GO:0034354:biological_process:'de novo' NAD biosynthetic process from tryptophan	GO:0043420:biological_process:anthranilate metabolic process	GO:0034641:biological_process:cellular nitrogen compound metabolic process	GO:0070050:biological_process:neuron cellular homeostasis	GO:0019805:biological_process:quinolinate biosynthetic process	GO:0046686:biological_process:response to cadmium ion	GO:0010043:biological_process:response to zinc ion	GO:0044281:biological_process:small molecule metabolic process	GO:0006569:biological_process:tryptophan catabolic process
Locus_27751.0|BlastHit|gi|121717|sp|P04905.2|GSTM1_RAT	10028	GO:0005737:cellular_component:cytoplasm	GO:0005576:cellular_component:extracellular region	GO:0043234:cellular_component:protein complex	GO:0004364:molecular_function:glutathione transferase activity	GO:0016151:molecular_function:nickel cation binding	GO:0042803:molecular_function:protein homodimerization activity	GO:0005496:molecular_function:steroid binding	GO:0006749:biological_process:glutathione metabolic process	GO:0043200:biological_process:response to amino acid	GO:0046677:biological_process:response to antibiotic	GO:0048678:biological_process:response to axon injury	GO:0042493:biological_process:response to drug	GO:0045471:biological_process:response to ethanol	GO:0010288:biological_process:response to lead ion	GO:0010226:biological_process:response to lithium ion	GO:0010038:biological_process:response to metal ion	GO:0007608:biological_process:sensory perception of smell
Locus_27752.0|BlastHit|gi|341942246|sp|Q9EQ80.4|NIF3L_MOUSE	10029	GO:0005737:cellular_component:cytoplasm	GO:0005739:cellular_component:mitochondrion	GO:0005525:molecular_function:GTP binding	GO:0003934:molecular_function:GTP cyclohydrolase I activity	GO:0046872:molecular_function:metal ion binding	GO:0035998:biological_process:7,8-dihydroneopterin 3'-triphosphate biosynthetic process	GO:0045893:biological_process:positive regulation of transcription, DNA-templated
Locus_27753.0|BlastHit|gi|56404954|sp|Q9CQS5.1|RIOK2_MOUSE	10030	GO:0005524:molecular_function:ATP binding	GO:0004674:molecular_function:protein serine/threonine kinase activity
Locus_27764.0|BlastHit|gi|21541962|sp|Q9QZU7.1|BODG_RAT	10038	GO:0005737:cellular_component:cytoplasm	GO:0008336:molecular_function:gamma-butyrobetaine dioxygenase activity	GO:0005506:molecular_function:iron ion binding	GO:0008270:molecular_function:zinc ion binding	GO:0045329:biological_process:carnitine biosynthetic process
Locus_27771.0|BlastHit|gi|74947746|sp|Q9VCC0.1|CHRD1_DROME	10061	GO:0008270:molecular_function:zinc ion binding	GO:0061077:biological_process:chaperone-mediated protein folding	GO:2000299:biological_process:negative regulation of Rho-dependent protein serine/threonine kinase activity	GO:1900034:biological_process:regulation of cellular response to heat	GO:0010824:biological_process:regulation of centrosome duplication
Locus_27772.0|BlastHit|gi|123928|sp|P07687.1|HYEP_RAT	10062	GO:0005789:cellular_component:endoplasmic reticulum membrane	GO:0016021:cellular_component:integral component of membrane	GO:0033961:molecular_function:cis-stilbene-oxide hydrolase activity	GO:0004301:molecular_function:epoxide hydrolase activity	GO:0019439:biological_process:aromatic compound catabolic process	GO:0009636:biological_process:response to toxic substance
Locus_27778.0|BlastHit|gi|114713|sp|P17735.1|ATTY_HUMAN	10067	GO:0005829:cellular_component:cytosol	GO:0005739:cellular_component:mitochondrion	GO:0016597:molecular_function:amino acid binding	GO:0080130:molecular_function:L-phenylalanine:2-oxoglutarate aminotransferase activity	GO:0004838:molecular_function:L-tyrosine:2-oxoglutarate aminotransferase activity	GO:0030170:molecular_function:pyridoxal phosphate binding	GO:0006103:biological_process:2-oxoglutarate metabolic process	GO:0009058:biological_process:biosynthetic process	GO:0034641:biological_process:cellular nitrogen compound metabolic process	GO:0006536:biological_process:glutamate metabolic process	GO:0006559:biological_process:L-phenylalanine catabolic process	GO:0051384:biological_process:response to glucocorticoid	GO:0046689:biological_process:response to mercury ion	GO:0006979:biological_process:response to oxidative stress	GO:0044281:biological_process:small molecule metabolic process	GO:0006572:biological_process:tyrosine catabolic process
Locus_27783.0|BlastHit|gi|20139021|sp|Q91642.1|PEPE_XENLA	10077	GO:0005737:cellular_component:cytoplasm	GO:0016805:molecular_function:dipeptidase activity	GO:0008236:molecular_function:serine-type peptidase activity
Locus_27785.1|BlastHit|gi|6015057|sp|Q92005.1|EF1A_DANRE	10079	GO:0005737:cellular_component:cytoplasm	GO:0005525:molecular_function:GTP binding	GO:0003924:molecular_function:GTPase activity	GO:0003746:molecular_function:translation elongation factor activity
Locus_27792.0|BlastHit|gi|92090990|sp|Q9H1I8.3|ASCC2_HUMAN	10084	GO:0006355:biological_process:regulation of transcription, DNA-templated	GO:0006351:biological_process:transcription, DNA-templated
Locus_27793.0|BlastHit|gi|38502957|sp|Q863A4.1|DYXC1_PONPY	10085	GO:0005737:cellular_component:cytoplasm	GO:0005634:cellular_component:nucleus	GO:0030331:molecular_function:estrogen receptor binding	GO:0003341:biological_process:cilium movement	GO:0007368:biological_process:determination of left/right symmetry	GO:0036159:biological_process:inner dynein arm assembly	GO:0001764:biological_process:neuron migration	GO:0036158:biological_process:outer dynein arm assembly	GO:0033146:biological_process:regulation of intracellular estrogen receptor signaling pathway	GO:0061136:biological_process:regulation of proteasomal protein catabolic process
Locus_27796.0|BlastHit|gi|263504738|sp|A6QLE5.1|NALP3_BOVIN	10087	GO:0005737:cellular_component:cytoplasm	GO:0005524:molecular_function:ATP binding	GO:0032090:molecular_function:Pyrin domain binding	GO:0043280:biological_process:positive regulation of cysteine-type endopeptidase activity involved in apoptotic process	GO:0050718:biological_process:positive regulation of interleukin-1 beta secretion
Locus_27819.0|BlastHit|gi|81906067|sp|Q9DB60.1|PGFS_MOUSE	10114	GO:0005737:cellular_component:cytoplasm	GO:0005829:cellular_component:cytosol	GO:0005783:cellular_component:endoplasmic reticulum	GO:0070062:cellular_component:extracellular vesicular exosome	GO:0043209:cellular_component:myelin sheath	GO:0016616:molecular_function:oxidoreductase activity, acting on the CH-OH group of donors, NAD or NADP as acceptor	GO:0047017:molecular_function:prostaglandin-F synthase activity	GO:0019369:biological_process:arachidonic acid metabolic process	GO:0019371:biological_process:cyclooxygenase pathway	GO:0001516:biological_process:prostaglandin biosynthetic process	GO:0044281:biological_process:small molecule metabolic process
Locus_27823.0|BlastHit|gi|122143481|sp|Q0VCA9.1|TMED6_BOVIN	10123	GO:0005789:cellular_component:endoplasmic reticulum membrane	GO:0016021:cellular_component:integral component of membrane	GO:0006810:biological_process:transport
Locus_27829.0|BlastHit|gi|10720060|sp|Q9XYN1.1|INX2_SCHAM	10130	GO:0005921:cellular_component:gap junction	GO:0016021:cellular_component:integral component of membrane	GO:0005886:cellular_component:plasma membrane	GO:0005243:molecular_function:gap junction channel activity	GO:0006811:biological_process:ion transport	GO:0055085:biological_process:transmembrane transport
Locus_27830.0|BlastHit|gi|20138067|sp|Q9UHB6.1|LIMA1_HUMAN	10131	GO:0015629:cellular_component:actin cytoskeleton	GO:0005737:cellular_component:cytoplasm	GO:0005925:cellular_component:focal adhesion	GO:0005886:cellular_component:plasma membrane	GO:0001725:cellular_component:stress fiber	GO:0051015:molecular_function:actin filament binding	GO:0003785:molecular_function:actin monomer binding	GO:0008270:molecular_function:zinc ion binding	GO:0051017:biological_process:actin filament bundle assembly	GO:0030835:biological_process:negative regulation of actin filament depolymerization	GO:0031529:biological_process:ruffle organization
Locus_27840.0|BlastHit|gi|52782794|sp|Q9NUQ9.1|FA49B_HUMAN	10149	GO:0005929:cellular_component:cilium	GO:0070062:cellular_component:extracellular vesicular exosome
Locus_27847.0|BlastHit|gi|75536771|sp|Q4UMH6.1|Y381_RICFE	10155	GO:0015969:biological_process:guanosine tetraphosphate metabolic process
Locus_27886.0|BlastHit|gi|22256976|sp|Q96I34.1|PP16A_HUMAN	10189	GO:0005886:cellular_component:plasma membrane
Locus_27903.0|BlastHit|gi|2495109|sp|Q64471.3|GSTT1_MOUSE	10204	GO:0005634:cellular_component:nucleus	GO:0005669:cellular_component:transcription factor TFIID complex	GO:0002039:molecular_function:p53 binding	GO:0008270:molecular_function:zinc ion binding	GO:0051457:biological_process:maintenance of protein location in nucleus	GO:0043433:biological_process:negative regulation of sequence-specific DNA binding transcription factor activity	GO:0000122:biological_process:negative regulation of transcription from RNA polymerase II promoter	GO:0006357:biological_process:regulation of transcription from RNA polymerase II promoter	GO:0006366:biological_process:transcription from RNA polymerase II promoter
Locus_27903.0|BlastHit|gi|2495109|sp|Q64471.3|GSTT1_MOUSE	10204	GO:0005829:cellular_component:cytosol	GO:0047651:molecular_function:alkylhalidase activity	GO:0004602:molecular_function:glutathione peroxidase activity	GO:0004364:molecular_function:glutathione transferase activity	GO:0018900:biological_process:dichloromethane metabolic process	GO:0006304:biological_process:DNA modification	GO:0006749:biological_process:glutathione metabolic process	GO:0055114:biological_process:oxidation-reduction process	GO:0042493:biological_process:response to drug	GO:0014070:biological_process:response to organic cyclic compound	GO:0009751:biological_process:response to salicylic acid	GO:0010269:biological_process:response to selenium ion	GO:0033197:biological_process:response to vitamin E
Locus_27909.0|BlastHit|gi|122140235|sp|Q3SZJ4.1|PTGR1_BOVIN	10209	GO:0005737:cellular_component:cytoplasm	GO:0036132:molecular_function:13-prostaglandin reductase activity	GO:0047522:molecular_function:15-oxoprostaglandin 13-oxidase activity	GO:0032440:molecular_function:2-alkenal reductase [NAD(P)] activity	GO:0008270:molecular_function:zinc ion binding
Locus_27912.0|BlastHit|gi|464320|sp|P34714.1|SPRC_CAEEL	10213	GO:0005604:cellular_component:basement membrane	GO:0005615:cellular_component:extracellular space	GO:0005509:molecular_function:calcium ion binding	GO:0007275:biological_process:multicellular organismal development	GO:0007165:biological_process:signal transduction
Locus_27922.0|BlastHit|gi|61211707|sp|O93403.1|CHST3_TORCA	10221	GO:0000139:cellular_component:Golgi membrane	GO:0016021:cellular_component:integral component of membrane	GO:0008459:molecular_function:chondroitin 6-sulfotransferase activity	GO:0005975:biological_process:carbohydrate metabolic process
Locus_27929.0|BlastHit|gi|110278902|sp|Q99MB4.2|CBWD1_RAT	10230	GO:0005524:molecular_function:ATP binding
Locus_27939.0|BlastHit|gi|81884709|sp|Q6DFW4.1|NOP58_MOUSE	10238	GO:0031428:cellular_component:box C/D snoRNP complex	GO:0015030:cellular_component:Cajal body	GO:0005737:cellular_component:cytoplasm	GO:0016020:cellular_component:membrane	GO:0005730:cellular_component:nucleolus	GO:0005634:cellular_component:nucleus	GO:0070761:cellular_component:pre-snoRNP complex	GO:0005732:cellular_component:small nucleolar ribonucleoprotein complex	GO:0044822:molecular_function:poly(A) RNA binding	GO:0030515:molecular_function:snoRNA binding	GO:0016049:biological_process:cell growth	GO:0006364:biological_process:rRNA processing	GO:0006608:biological_process:snRNP protein import into nucleus
Locus_27965.0|BlastHit|gi|122140411|sp|Q3T0V9.1|DEOC_BOVIN	10259	GO:0005737:cellular_component:cytoplasm	GO:0070062:cellular_component:extracellular vesicular exosome	GO:0004139:molecular_function:deoxyribose-phosphate aldolase activity	GO:0046121:biological_process:deoxyribonucleoside catabolic process	GO:0009264:biological_process:deoxyribonucleotide catabolic process	GO:0046386:biological_process:deoxyribose phosphate catabolic process
Locus_27968.0|BlastHit|gi|21362539|sp|Q9V9Z9.1|EBP2_DROME	10261	GO:0005730:cellular_component:nucleolus	GO:0042254:biological_process:ribosome biogenesis
Locus_27978.1|BlastHit|gi|134047806|sp|Q99828.4|CIB1_HUMAN	10268	GO:0016324:cellular_component:apical plasma membrane	GO:0071944:cellular_component:cell periphery	GO:0005813:cellular_component:centrosome	GO:0005737:cellular_component:cytoplasm	GO:0005783:cellular_component:endoplasmic reticulum	GO:0070062:cellular_component:extracellular vesicular exosome	GO:0032433:cellular_component:filopodium tip	GO:0005794:cellular_component:Golgi apparatus	GO:0030426:cellular_component:growth cone	GO:0030027:cellular_component:lamellipodium	GO:0016020:cellular_component:membrane	GO:0043005:cellular_component:neuron projection	GO:0043025:cellular_component:neuronal cell body	GO:0005654:cellular_component:nucleoplasm	GO:0005634:cellular_component:nucleus	GO:0048471:cellular_component:perinuclear region of cytoplasm	GO:0005886:cellular_component:plasma membrane	GO:0032587:cellular_component:ruffle membrane	GO:0042383:cellular_component:sarcolemma	GO:0031982:cellular_component:vesicle
Locus_27989.0|BlastHit|gi|34223744|sp|Q9VCR7.2|CTNS_DROME	10290	GO:0000932:cellular_component:cytoplasmic mRNA processing body	GO:0005665:cellular_component:DNA-directed RNA polymerase II, core complex	GO:0005634:cellular_component:nucleus	GO:0003899:molecular_function:DNA-directed RNA polymerase activity	GO:0000166:molecular_function:nucleotide binding	GO:0031369:molecular_function:translation initiation factor binding	GO:0031990:biological_process:mRNA export from nucleus in response to heat stress	GO:0000288:biological_process:nuclear-transcribed mRNA catabolic process, deadenylation-dependent decay	GO:0045948:biological_process:positive regulation of translational initiation	GO:0034402:biological_process:recruitment of 3'-end processing factors to RNA polymerase II holoenzyme complex	GO:0006366:biological_process:transcription from RNA polymerase II promoter	GO:0006367:biological_process:transcription initiation from RNA polymerase II promoter
Locus_27989.0|BlastHit|gi|34223744|sp|Q9VCR7.2|CTNS_DROME	10290	GO:0016021:cellular_component:integral component of membrane	GO:0005765:cellular_component:lysosomal membrane	GO:0015171:molecular_function:amino acid transmembrane transporter activity	GO:0003333:biological_process:amino acid transmembrane transport
Locus_28017.3|BlastHit|gi|341940613|sp|P28271.3|ACOC_MOUSE	10307	GO:0005737:cellular_component:cytoplasm	GO:0005829:cellular_component:cytosol	GO:0005783:cellular_component:endoplasmic reticulum	GO:0070062:cellular_component:extracellular vesicular exosome	GO:0005794:cellular_component:Golgi apparatus	GO:0005739:cellular_component:mitochondrion	GO:0051539:molecular_function:4 iron, 4 sulfur cluster binding	GO:0003994:molecular_function:aconitate hydratase activity	GO:0030350:molecular_function:iron-responsive element binding	GO:0046872:molecular_function:metal ion binding	GO:0003723:molecular_function:RNA binding	GO:0006879:biological_process:cellular iron ion homeostasis	GO:0006101:biological_process:citrate metabolic process	GO:0050892:biological_process:intestinal absorption	GO:0009791:biological_process:post-embryonic development	GO:0006417:biological_process:regulation of translation	GO:0010040:biological_process:response to iron(II) ion	GO:0006099:biological_process:tricarboxylic acid cycle
Locus_28021.0|BlastHit|gi|51316507|sp|Q924Z4.1|CERS2_MOUSE	10311	GO:0005789:cellular_component:endoplasmic reticulum membrane	GO:0016021:cellular_component:integral component of membrane	GO:0031965:cellular_component:nuclear membrane	GO:0003677:molecular_function:DNA binding	GO:0050291:molecular_function:sphingosine N-acyltransferase activity	GO:0046513:biological_process:ceramide biosynthetic process	GO:0030148:biological_process:sphingolipid biosynthetic process
Locus_28027.0|BlastHit|gi|29839592|sp|Q90673.1|PRLD1_CHICK	10316	GO:0005758:cellular_component:mitochondrial intermembrane space	GO:0005739:cellular_component:mitochondrion	GO:0006915:biological_process:apoptotic process	GO:0006869:biological_process:lipid transport
Locus_28040.0|BlastHit|gi|57015283|sp|O55102.2|BL1S1_MOUSE	10326	GO:0031083:cellular_component:BLOC-1 complex	GO:0008057:biological_process:eye pigment granule organization	GO:0007274:biological_process:neuromuscular synaptic transmission
Locus_28047.0|BlastHit|gi|1352712|sp|P05120.2|PAI2_HUMAN	10364	GO:0005737:cellular_component:cytoplasm	GO:0005576:cellular_component:extracellular region	GO:0005615:cellular_component:extracellular space	GO:0005886:cellular_component:plasma membrane	GO:0004867:molecular_function:serine-type endopeptidase inhibitor activity	GO:0007596:biological_process:blood coagulation	GO:0042730:biological_process:fibrinolysis	GO:0043066:biological_process:negative regulation of apoptotic process	GO:0010951:biological_process:negative regulation of endopeptidase activity	GO:0030162:biological_process:regulation of proteolysis
Locus_28056.0|BlastHit|gi|73920223|sp|P16621.2|LAR_DROME	10369	GO:0030424:cellular_component:axon	GO:0005925:cellular_component:focal adhesion	GO:0016021:cellular_component:integral component of membrane	GO:0005875:cellular_component:microtubule associated complex	GO:0005886:cellular_component:plasma membrane	GO:0008201:molecular_function:heparin binding	GO:0004725:molecular_function:protein tyrosine phosphatase activity	GO:0032093:molecular_function:SAM domain binding	GO:0005001:molecular_function:transmembrane receptor protein tyrosine phosphatase activity	GO:0048675:biological_process:axon extension	GO:0007411:biological_process:axon guidance	GO:0007412:biological_process:axon target recognition	GO:0007155:biological_process:cell adhesion	GO:0001700:biological_process:embryonic development via the syncytial blastoderm	GO:0008045:biological_process:motor neuron axon guidance	GO:0007399:biological_process:nervous system development	GO:0048477:biological_process:oogenesis	GO:0035335:biological_process:peptidyl-tyrosine dephosphorylation	GO:0008594:biological_process:photoreceptor cell morphogenesis	GO:0006470:biological_process:protein dephosphorylation
Locus_28062.0|BlastHit|gi|20981679|sp|P52209.3|6PGD_HUMAN	10375	GO:0005829:cellular_component:cytosol	GO:0070062:cellular_component:extracellular vesicular exosome	GO:0005634:cellular_component:nucleus	GO:0050661:molecular_function:NADP binding	GO:0004616:molecular_function:phosphogluconate dehydrogenase (decarboxylating) activity	GO:0005975:biological_process:carbohydrate metabolic process	GO:0019521:biological_process:D-gluconate metabolic process	GO:0055114:biological_process:oxidation-reduction process	GO:0019322:biological_process:pentose biosynthetic process	GO:0006098:biological_process:pentose-phosphate shunt	GO:0009051:biological_process:pentose-phosphate shunt, oxidative branch	GO:0044281:biological_process:small molecule metabolic process
Locus_28065.0|BlastHit|gi|131863|sp|P04388.2|RAS2_DROME	10377	GO:0005886:cellular_component:plasma membrane	GO:0005525:molecular_function:GTP binding	GO:0006184:biological_process:GTP catabolic process	GO:0007264:biological_process:small GTPase mediated signal transduction
Locus_28067.0|BlastHit|gi|20141712|sp|P29508.2|SPB3_HUMAN	10378	GO:0005737:cellular_component:cytoplasm	GO:0005829:cellular_component:cytosol	GO:0005615:cellular_component:extracellular space	GO:0004867:molecular_function:serine-type endopeptidase inhibitor activity	GO:0010951:biological_process:negative regulation of endopeptidase activity	GO:0030162:biological_process:regulation of proteolysis
Locus_28067.1|BlastHit|gi|462410|sp|P05619.3|ILEU_HORSE	10379	GO:0005737:cellular_component:cytoplasm	GO:0005615:cellular_component:extracellular space	GO:0004867:molecular_function:serine-type endopeptidase inhibitor activity	GO:0010951:biological_process:negative regulation of endopeptidase activity	GO:0030162:biological_process:regulation of proteolysis
Locus_28069.0|BlastHit|gi|51316655|sp|Q6PFT6.1|TMM47_DANRE	10385	GO:0016021:cellular_component:integral component of membrane
Locus_28086.0|BlastHit|gi|338817662|sp|C0KJQ4.2|ALPS_PORTR	10409	GO:0005576:cellular_component:extracellular region	GO:0042742:biological_process:defense response to bacterium
Locus_28095.0|BlastHit|gi|20139178|sp|Q9HBI1.1|PARVB_HUMAN	10416	GO:0005856:cellular_component:cytoskeleton	GO:0005829:cellular_component:cytosol	GO:0005925:cellular_component:focal adhesion	GO:0030027:cellular_component:lamellipodium	GO:0005886:cellular_component:plasma membrane	GO:0030018:cellular_component:Z disc	GO:0031532:biological_process:actin cytoskeleton reorganization	GO:0007155:biological_process:cell adhesion	GO:0034329:biological_process:cell junction assembly	GO:0030031:biological_process:cell projection assembly	GO:0071963:biological_process:establishment or maintenance of cell polarity regulating cell shape	GO:0030032:biological_process:lamellipodium assembly
Locus_28098.0|BlastHit|gi|135584|sp|P10039.2|TENA_CHICK	10418	GO:0005578:cellular_component:proteinaceous extracellular matrix	GO:0007155:biological_process:cell adhesion
Locus_28125.0|BlastHit|gi|121328|sp|P13255.2|GNMT_RAT	10446	GO:0005829:cellular_component:cytosol	GO:0005634:cellular_component:nucleus	GO:0005542:molecular_function:folic acid binding	GO:0016594:molecular_function:glycine binding	GO:0017174:molecular_function:glycine N-methyltransferase activity	GO:0008757:molecular_function:S-adenosylmethionine-dependent methyltransferase activity	GO:0046655:biological_process:folic acid metabolic process	GO:0006544:biological_process:glycine metabolic process	GO:0051289:biological_process:protein homotetramerization	GO:0051262:biological_process:protein tetramerization	GO:0046498:biological_process:S-adenosylhomocysteine metabolic process	GO:0046500:biological_process:S-adenosylmethionine metabolic process	GO:1901052:biological_process:sarcosine metabolic process
Locus_28126.0|BlastHit|gi|2493535|sp|P89116.1|CASP1_SPOFR	10447	GO:0004197:molecular_function:cysteine-type endopeptidase activity	GO:0006915:biological_process:apoptotic process
Locus_28133.0|BlastHit|gi|119359|sp|P08110.1|ENPL_CHICK	10454	GO:0005788:cellular_component:endoplasmic reticulum lumen	GO:0042470:cellular_component:melanosome	GO:0005790:cellular_component:smooth endoplasmic reticulum	GO:0005524:molecular_function:ATP binding	GO:0030433:biological_process:ER-associated ubiquitin-dependent protein catabolic process	GO:0006457:biological_process:protein folding	GO:0006950:biological_process:response to stress
Locus_28133.1|BlastHit|gi|190359360|sp|Q4AEH7.2|GPX2_CEBAP	10455	GO:0005737:cellular_component:cytoplasm	GO:0004602:molecular_function:glutathione peroxidase activity	GO:0006979:biological_process:response to oxidative stress
Locus_28133.1|BlastHit|gi|190359360|sp|Q4AEH7.2|GPX2_CEBAP	10456	GO:0005737:cellular_component:cytoplasm	GO:0004602:molecular_function:glutathione peroxidase activity	GO:0006979:biological_process:response to oxidative stress
Locus_28135.0|BlastHit|gi|82115038|sp|Q9I923.1|RGN_CHICK	10457	GO:0005737:cellular_component:cytoplasm	GO:0005634:cellular_component:nucleus	GO:0005509:molecular_function:calcium ion binding	GO:0030234:molecular_function:enzyme regulator activity	GO:0004341:molecular_function:gluconolactonase activity	GO:0008270:molecular_function:zinc ion binding	GO:0006874:biological_process:cellular calcium ion homeostasis	GO:0019853:biological_process:L-ascorbic acid biosynthetic process	GO:0032781:biological_process:positive regulation of ATPase activity	GO:0050848:biological_process:regulation of calcium-mediated signaling
Locus_28136.0|BlastHit|gi|68052427|sp|Q5DUB2.1|NK2R_CANFA	10458	GO:0016021:cellular_component:integral component of membrane	GO:0005886:cellular_component:plasma membrane	GO:0004995:molecular_function:tachykinin receptor activity
Locus_28142.0|BlastHit|gi|81906588|sp|Q9JHG1.1|PIGP_MOUSE	10463	GO:0005783:cellular_component:endoplasmic reticulum	GO:0000506:cellular_component:glycosylphosphatidylinositol-N-acetylglucosaminyltransferase (GPI-GnT) complex	GO:0016021:cellular_component:integral component of membrane	GO:0017176:molecular_function:phosphatidylinositol N-acetylglucosaminyltransferase activity	GO:0006506:biological_process:GPI anchor biosynthetic process
Locus_28142.0|BlastHit|gi|81906588|sp|Q9JHG1.1|PIGP_MOUSE	10463	GO:0005634:cellular_component:nucleus	GO:0008033:biological_process:tRNA processing
Locus_28154.0|BlastHit|gi|20139238|sp|Q9NY93.1|DDX56_HUMAN	10488	GO:0016020:cellular_component:membrane	GO:0005730:cellular_component:nucleolus	GO:0005524:molecular_function:ATP binding	GO:0004004:molecular_function:ATP-dependent RNA helicase activity	GO:0044822:molecular_function:poly(A) RNA binding	GO:0006200:biological_process:ATP catabolic process	GO:0006364:biological_process:rRNA processing
Locus_28156.0|BlastHit|gi|123884466|sp|Q08CX5.1|TBC24_XENTR	10490	GO:0005097:molecular_function:Rab GTPase activator activity
Locus_28159.0|BlastHit|gi|166219770|sp|P0C606.1|SGF29_RAT	10491	GO:0005671:cellular_component:Ada2/Gcn5/Ada3 transcription activator complex	GO:0070461:cellular_component:SAGA-type complex	GO:0035064:molecular_function:methylated histone binding	GO:0043966:biological_process:histone H3 acetylation	GO:0006355:biological_process:regulation of transcription, DNA-templated	GO:0006351:biological_process:transcription, DNA-templated
Locus_28164.0|BlastHit|gi|33302633|sp|Q9VLS1.2|KPBB_DROME	10495	GO:0005886:cellular_component:plasma membrane	GO:0004553:molecular_function:hydrolase activity, hydrolyzing O-glycosyl compounds	GO:0005977:biological_process:glycogen metabolic process
Locus_28170.0|BlastHit|gi|729072|sp|P80363.1|CCB23_ORCLI	10502	GO:0005509:molecular_function:calcium ion binding
Locus_28175.0|BlastHit|gi|81875546|sp|Q8BWQ4.1|FTSJ1_MOUSE	10509	GO:0005737:cellular_component:cytoplasm	GO:0016021:cellular_component:integral component of membrane	GO:0005634:cellular_component:nucleus	GO:0004483:molecular_function:mRNA (nucleoside-2'-O-)-methyltransferase activity	GO:0006370:biological_process:7-methylguanosine mRNA capping	GO:0097310:biological_process:cap2 mRNA methylation
Locus_28176.1|BlastHit|gi|311033473|sp|P30838.3|AL3A1_HUMAN	10510	GO:0005737:cellular_component:cytoplasm	GO:0005829:cellular_component:cytosol	GO:0005783:cellular_component:endoplasmic reticulum	GO:0005615:cellular_component:extracellular space	GO:0005886:cellular_component:plasma membrane	GO:0004028:molecular_function:3-chloroallyl aldehyde dehydrogenase activity	GO:0008106:molecular_function:alcohol dehydrogenase (NADP+) activity	GO:0004029:molecular_function:aldehyde dehydrogenase (NAD) activity	GO:0004030:molecular_function:aldehyde dehydrogenase [NAD(P)+] activity	GO:0007568:biological_process:aging	GO:0006081:biological_process:cellular aldehyde metabolic process	GO:0055114:biological_process:oxidation-reduction process	GO:0008284:biological_process:positive regulation of cell proliferation	GO:0051591:biological_process:response to cAMP	GO:0042493:biological_process:response to drug	GO:0051384:biological_process:response to glucocorticoid	GO:0001666:biological_process:response to hypoxia	GO:0007584:biological_process:response to nutrient
Locus_28183.0|BlastHit|gi|75042696|sp|Q5RFT1.1|CB018_PONAB	10514	GO:0016021:cellular_component:integral component of membrane	GO:0005765:cellular_component:lysosomal membrane	GO:0005739:cellular_component:mitochondrion	GO:1901029:biological_process:negative regulation of mitochondrial outer membrane permeabilization involved in apoptotic signaling pathway	GO:0008284:biological_process:positive regulation of cell proliferation	GO:0006810:biological_process:transport
Locus_28185.0|BlastHit|gi|121949074|sp|Q496Y0.1|LONF3_HUMAN	10517	GO:0004176:molecular_function:ATP-dependent peptidase activity	GO:0008270:molecular_function:zinc ion binding
Locus_28194.1|BlastHit|gi|281312187|sp|A2A6Q5.1|CDC27_MOUSE	10529	GO:0005680:cellular_component:anaphase-promoting complex	GO:0005813:cellular_component:centrosome	GO:0005737:cellular_component:cytoplasm	GO:0005876:cellular_component:spindle microtubule	GO:0007091:biological_process:metaphase/anaphase transition of mitotic cell cycle	GO:0070979:biological_process:protein K11-linked ubiquitination
Locus_28199.0|BlastHit|gi|134053|sp|P10735.1|RT12_DROME	10532	GO:0005763:cellular_component:mitochondrial small ribosomal subunit	GO:0003735:molecular_function:structural constituent of ribosome	GO:0007619:biological_process:courtship behavior	GO:0008049:biological_process:male courtship behavior	GO:0007638:biological_process:mechanosensory behavior	GO:0001666:biological_process:response to hypoxia	GO:0009612:biological_process:response to mechanical stimulus	GO:0007605:biological_process:sensory perception of sound	GO:0006412:biological_process:translation
Locus_28211.1|BlastHit|gi|20141580|sp|Q02978.3|M2OM_HUMAN	10548	GO:0005887:cellular_component:integral component of plasma membrane	GO:0005743:cellular_component:mitochondrial inner membrane	GO:0005739:cellular_component:mitochondrion	GO:0005634:cellular_component:nucleus	GO:0015367:molecular_function:oxoglutarate:malate antiporter activity	GO:0044822:molecular_function:poly(A) RNA binding	GO:0015742:biological_process:alpha-ketoglutarate transport	GO:0005975:biological_process:carbohydrate metabolic process	GO:0006094:biological_process:gluconeogenesis	GO:0006006:biological_process:glucose metabolic process	GO:0044281:biological_process:small molecule metabolic process	GO:0006810:biological_process:transport
Locus_28216.0|BlastHit|gi|145559525|sp|P82925.3|RT31_BOVIN	10552	GO:0005763:cellular_component:mitochondrial small ribosomal subunit	GO:0005730:cellular_component:nucleolus	GO:0044822:molecular_function:poly(A) RNA binding	GO:0003735:molecular_function:structural constituent of ribosome
Locus_28221.0|BlastHit|gi|118572819|sp|Q2KJI7.1|AFG32_BOVIN	10554	GO:0016021:cellular_component:integral component of membrane	GO:0005743:cellular_component:mitochondrial inner membrane	GO:0005739:cellular_component:mitochondrion	GO:0005524:molecular_function:ATP binding	GO:0004222:molecular_function:metalloendopeptidase activity	GO:0051082:molecular_function:unfolded protein binding	GO:0008270:molecular_function:zinc ion binding	GO:0007409:biological_process:axonogenesis	GO:0042407:biological_process:cristae formation	GO:0016265:biological_process:death	GO:0008053:biological_process:mitochondrial fusion	GO:0034982:biological_process:mitochondrial protein processing	GO:0048747:biological_process:muscle fiber development	GO:0042552:biological_process:myelination	GO:0021675:biological_process:nerve development	GO:0007528:biological_process:neuromuscular junction development	GO:0040014:biological_process:regulation of multicellular organism growth	GO:0060013:biological_process:righting reflex
Locus_28229.0|BlastHit|gi|21542476|sp|P34298.2|DUOXA_CAEEL	10563	GO:0005789:cellular_component:endoplasmic reticulum membrane	GO:0016021:cellular_component:integral component of membrane	GO:0015031:biological_process:protein transport
Locus_28231.0|BlastHit|gi|108860959|sp|Q2KID9.1|RT05_BOVIN	10564	GO:0005739:cellular_component:mitochondrion	GO:0005840:cellular_component:ribosome	GO:0044822:molecular_function:poly(A) RNA binding	GO:0003735:molecular_function:structural constituent of ribosome	GO:0006412:biological_process:translation
Locus_28234.0|BlastHit|gi|3913391|sp|O02387.1|CU17_BOMMO	10565	GO:0042302:molecular_function:structural constituent of cuticle
Locus_28246.0|BlastHit|gi|122145942|sp|Q2F7Z7.1|TMM59_PIG	10580	GO:0070062:cellular_component:extracellular vesicular exosome	GO:0000137:cellular_component:Golgi cis cisterna	GO:0005797:cellular_component:Golgi medial cisterna	GO:0000139:cellular_component:Golgi membrane	GO:0000138:cellular_component:Golgi trans cisterna	GO:0016021:cellular_component:integral component of membrane	GO:0005770:cellular_component:late endosome	GO:0031902:cellular_component:late endosome membrane	GO:0005765:cellular_component:lysosomal membrane	GO:0005764:cellular_component:lysosome	GO:0005886:cellular_component:plasma membrane	GO:0004175:molecular_function:endopeptidase activity	GO:0006914:biological_process:autophagy	GO:0090005:biological_process:negative regulation of establishment of protein localization to plasma membrane	GO:0090285:biological_process:negative regulation of protein glycosylation in Golgi	GO:0010955:biological_process:negative regulation of protein processing	GO:0010508:biological_process:positive regulation of autophagy
Locus_28248.0|BlastHit|gi|115502344|sp|Q0MQG7.1|NDUS3_GORGO	10582	GO:0031966:cellular_component:mitochondrial membrane	GO:0005747:cellular_component:mitochondrial respiratory chain complex I	GO:0008137:molecular_function:NADH dehydrogenase (ubiquinone) activity	GO:0003954:molecular_function:NADH dehydrogenase activity	GO:0030308:biological_process:negative regulation of cell growth	GO:2001243:biological_process:negative regulation of intrinsic apoptotic signaling pathway	GO:0072593:biological_process:reactive oxygen species metabolic process
Locus_28265.0|BlastHit|gi|1172740|sp|P42556.1|PTR1_LEITA	10595	GO:0047040:molecular_function:pteridine reductase activity	GO:0031427:biological_process:response to methotrexate	GO:0006729:biological_process:tetrahydrobiopterin biosynthetic process
Locus_28268.0|BlastHit|gi|115311862|sp|Q1XHY1.1|RT18B_PANTR	10601	GO:0030054:cellular_component:cell junction	GO:0005739:cellular_component:mitochondrion	GO:0005634:cellular_component:nucleus	GO:0005840:cellular_component:ribosome	GO:0003735:molecular_function:structural constituent of ribosome	GO:0006412:biological_process:translation
Locus_28269.0|BlastHit|gi|110825795|sp|P07031.2|ACYP2_CHICK	10602	GO:0005739:cellular_component:mitochondrion	GO:0003998:molecular_function:acylphosphatase activity
Locus_28272.0|BlastHit|gi|74897764|sp|Q56R10.1|ASTA_PENMO	10604	GO:0005576:cellular_component:extracellular region
Locus_28281.0|BlastHit|gi|6685412|sp|O76767.1|ERD2_DROME	10606	GO:0005789:cellular_component:endoplasmic reticulum membrane	GO:0016021:cellular_component:integral component of membrane	GO:0046923:molecular_function:ER retention sequence binding	GO:0006621:biological_process:protein retention in ER lumen	GO:0015031:biological_process:protein transport	GO:0016192:biological_process:vesicle-mediated transport
Locus_28287.0|BlastHit|gi|313118235|sp|B2D0J5.1|EST6_APIME	10612	GO:0005576:cellular_component:extracellular region	GO:0052689:molecular_function:carboxylic ester hydrolase activity
Locus_28288.0|BlastHit|gi|76803554|sp|Q13206.2|DDX10_HUMAN	10613	GO:0005524:molecular_function:ATP binding	GO:0008026:molecular_function:ATP-dependent helicase activity	GO:0044822:molecular_function:poly(A) RNA binding	GO:0003724:molecular_function:RNA helicase activity	GO:0008152:biological_process:metabolic process
Locus_28288.0|BlastHit|gi|76803554|sp|Q13206.2|DDX10_HUMAN	10613	GO:0030054:cellular_component:cell junction	GO:0005737:cellular_component:cytoplasm	GO:0043231:cellular_component:intracellular membrane-bounded organelle	GO:0016020:cellular_component:membrane	GO:0005730:cellular_component:nucleolus	GO:0005086:molecular_function:ARF guanyl-nucleotide exchange factor activity	GO:0030036:biological_process:actin cytoskeleton organization	GO:0043547:biological_process:positive regulation of GTPase activity	GO:0032012:biological_process:regulation of ARF protein signal transduction
Locus_28296.0|BlastHit|gi|5915892|sp|P81589.1|CUC11_CANPG	10623	GO:0042302:molecular_function:structural constituent of cuticle
Locus_28296.0|BlastHit|gi|5915892|sp|P81589.1|CUC11_CANPG	10624	GO:0042302:molecular_function:structural constituent of cuticle
Locus_28306.0|BlastHit|gi|127717|sp|P29218.1|IMPA1_HUMAN	10634	GO:0005737:cellular_component:cytoplasm	GO:0005829:cellular_component:cytosol	GO:0070062:cellular_component:extracellular vesicular exosome	GO:0042802:molecular_function:identical protein binding	GO:0008934:molecular_function:inositol monophosphate 1-phosphatase activity	GO:0052832:molecular_function:inositol monophosphate 3-phosphatase activity	GO:0052833:molecular_function:inositol monophosphate 4-phosphatase activity	GO:0052834:molecular_function:inositol monophosphate phosphatase activity	GO:0031403:molecular_function:lithium ion binding	GO:0000287:molecular_function:magnesium ion binding	GO:0030145:molecular_function:manganese ion binding	GO:0042803:molecular_function:protein homodimerization activity	GO:0006021:biological_process:inositol biosynthetic process	GO:0046855:biological_process:inositol phosphate dephosphorylation	GO:0043647:biological_process:inositol phosphate metabolic process	GO:0006796:biological_process:phosphate-containing compound metabolic process	GO:0006661:biological_process:phosphatidylinositol biosynthetic process	GO:0046854:biological_process:phosphatidylinositol phosphorylation	GO:0007165:biological_process:signal transduction	GO:0044281:biological_process:small molecule metabolic process
Locus_28307.0|BlastHit|gi|47116230|sp|Q91Z53.1|GRHPR_MOUSE	10635	GO:0005829:cellular_component:cytosol	GO:0070062:cellular_component:extracellular vesicular exosome	GO:0031406:molecular_function:carboxylic acid binding	GO:0008465:molecular_function:glycerate dehydrogenase activity	GO:0030267:molecular_function:glyoxylate reductase (NADP) activity	GO:0016618:molecular_function:hydroxypyruvate reductase activity	GO:0051287:molecular_function:NAD binding	GO:0070402:molecular_function:NADPH binding	GO:0043648:biological_process:dicarboxylic acid metabolic process	GO:0007588:biological_process:excretion	GO:0051259:biological_process:protein oligomerization
Locus_28311.0|BlastHit|gi|259016214|sp|Q6PEE2.2|CTIF_MOUSE	10641	GO:0048471:cellular_component:perinuclear region of cytoplasm	GO:0003723:molecular_function:RNA binding	GO:0000184:biological_process:nuclear-transcribed mRNA catabolic process, nonsense-mediated decay	GO:0006446:biological_process:regulation of translational initiation
Locus_28323.0|BlastHit|gi|75041803|sp|Q5R9Y3.1|ABT1_PONAB	10647	GO:0005730:cellular_component:nucleolus	GO:0005667:cellular_component:transcription factor complex	GO:0003677:molecular_function:DNA binding	GO:0000166:molecular_function:nucleotide binding	GO:0044822:molecular_function:poly(A) RNA binding	GO:0006357:biological_process:regulation of transcription from RNA polymerase II promoter	GO:0021522:biological_process:spinal cord motor neuron differentiation	GO:0006366:biological_process:transcription from RNA polymerase II promoter
Locus_28324.0|BlastHit|gi|74724707|sp|Q6IMI6.1|ST1C3_HUMAN	10648	GO:0005829:cellular_component:cytosol	GO:0008146:molecular_function:sulfotransferase activity	GO:0050427:biological_process:3'-phosphoadenosine 5'-phosphosulfate metabolic process	GO:0044281:biological_process:small molecule metabolic process	GO:0051923:biological_process:sulfation	GO:0006805:biological_process:xenobiotic metabolic process
Locus_28328.0|BlastHit|gi|122140310|sp|Q3T001.1|H17B6_BOVIN	10650	GO:0005789:cellular_component:endoplasmic reticulum membrane	GO:0004303:molecular_function:estradiol 17-beta-dehydrogenase activity	GO:0004745:molecular_function:retinol dehydrogenase activity	GO:0047035:molecular_function:testosterone dehydrogenase (NAD+) activity	GO:0008209:biological_process:androgen metabolic process
Locus_28331.0|BlastHit|gi|48474224|sp|Q8SQC1.1|SCRB1_PIG	10653	GO:0005901:cellular_component:caveola	GO:0016021:cellular_component:integral component of membrane	GO:0007155:biological_process:cell adhesion
Locus_28338.0|BlastHit|gi|75024694|sp|Q9TXJ0.1|CMK1_CAEEL	10657	GO:0005634:cellular_component:nucleus	GO:0005524:molecular_function:ATP binding	GO:0004683:molecular_function:calmodulin-dependent protein kinase activity	GO:0046872:molecular_function:metal ion binding	GO:0007275:biological_process:multicellular organismal development
Locus_28349.0|BlastHit|gi|81914299|sp|Q8CDF7.1|EXD1_MOUSE	10665	GO:0008408:molecular_function:3'-5' exonuclease activity	GO:0003676:molecular_function:nucleic acid binding
Locus_28353.0|BlastHit|gi|13124123|sp|Q13630.1|FCL_HUMAN	10666	GO:0005737:cellular_component:cytoplasm	GO:0070062:cellular_component:extracellular vesicular exosome	GO:0050662:molecular_function:coenzyme binding	GO:0009055:molecular_function:electron carrier activity	GO:0042356:molecular_function:GDP-4-dehydro-D-rhamnose reductase activity	GO:0050577:molecular_function:GDP-L-fucose synthase activity	GO:0016853:molecular_function:isomerase activity	GO:0042351:biological_process:'de novo' GDP-L-fucose biosynthetic process	GO:0019835:biological_process:cytolysis	GO:0019673:biological_process:GDP-mannose metabolic process	GO:0007159:biological_process:leukocyte cell-cell adhesion
Locus_28353.1|BlastHit|gi|166215069|sp|Q9V6L0.3|KDM4B_DROME	10668	GO:0005634:cellular_component:nucleus	GO:0051864:molecular_function:histone demethylase activity (H3-K36 specific)	GO:0032454:molecular_function:histone demethylase activity (H3-K9 specific)	GO:0046872:molecular_function:metal ion binding	GO:0016577:biological_process:histone demethylation	GO:0070544:biological_process:histone H3-K36 demethylation	GO:0033169:biological_process:histone H3-K9 demethylation	GO:0045892:biological_process:negative regulation of transcription, DNA-templated	GO:0006351:biological_process:transcription, DNA-templated
Locus_28353.1|BlastHit|gi|166215069|sp|Q9V6L0.3|KDM4B_DROME	10668	GO:0005634:cellular_component:nucleus	GO:0051864:molecular_function:histone demethylase activity (H3-K36 specific)	GO:0032454:molecular_function:histone demethylase activity (H3-K9 specific)	GO:0046872:molecular_function:metal ion binding	GO:0016577:biological_process:histone demethylation	GO:0070544:biological_process:histone H3-K36 demethylation	GO:0033169:biological_process:histone H3-K9 demethylation	GO:0045892:biological_process:negative regulation of transcription, DNA-templated	GO:0006351:biological_process:transcription, DNA-templated
Locus_28361.0|BlastHit|gi|74753513|sp|Q9Y5Z4.1|HEBP2_HUMAN	10674	GO:0005737:cellular_component:cytoplasm	GO:0070062:cellular_component:extracellular vesicular exosome	GO:0005739:cellular_component:mitochondrion	GO:0010917:biological_process:negative regulation of mitochondrial membrane potential	GO:0035794:biological_process:positive regulation of mitochondrial membrane permeability	GO:0010940:biological_process:positive regulation of necrotic cell death
Locus_28365.0|BlastHit|gi|73622220|sp|Q5FW48.1|ASPD_XENTR	10675	GO:0033735:molecular_function:aspartate dehydrogenase activity	GO:0050661:molecular_function:NADP binding	GO:0009435:biological_process:NAD biosynthetic process	GO:0006742:biological_process:NADP catabolic process
Locus_28371.0|BlastHit|gi|122140334|sp|Q3T062.1|RRP15_BOVIN	10680	GO:0005739:cellular_component:mitochondrion	GO:0005730:cellular_component:nucleolus	GO:0005634:cellular_component:nucleus
Locus_28373.0|BlastHit|gi|119367393|sp|Q4H0T5.1|TFAM_PRECR	10681	GO:0042645:cellular_component:mitochondrial nucleoid	GO:0003682:molecular_function:chromatin binding	GO:0008301:molecular_function:DNA binding, bending	GO:0070363:molecular_function:mitochondrial light strand promoter sense binding	GO:0003700:molecular_function:sequence-specific DNA binding transcription factor activity	GO:0045893:biological_process:positive regulation of transcription, DNA-templated	GO:0006390:biological_process:transcription from mitochondrial promoter	GO:0006391:biological_process:transcription initiation from mitochondrial promoter
Locus_28373.0|BlastHit|gi|119367393|sp|Q4H0T5.1|TFAM_PRECR	10682	GO:0042645:cellular_component:mitochondrial nucleoid	GO:0003682:molecular_function:chromatin binding	GO:0008301:molecular_function:DNA binding, bending	GO:0070363:molecular_function:mitochondrial light strand promoter sense binding	GO:0003700:molecular_function:sequence-specific DNA binding transcription factor activity	GO:0045893:biological_process:positive regulation of transcription, DNA-templated	GO:0006390:biological_process:transcription from mitochondrial promoter	GO:0006391:biological_process:transcription initiation from mitochondrial promoter
Locus_28374.0|BlastHit|gi|74948615|sp|Q9VVI9.2|CHMP5_DROME	10683	GO:0000815:cellular_component:ESCRT III complex	GO:0060429:biological_process:epithelium development	GO:0030727:biological_process:germarium-derived female germ-line cyst formation	GO:0050680:biological_process:negative regulation of epithelial cell proliferation	GO:0046426:biological_process:negative regulation of JAK-STAT cascade	GO:0030713:biological_process:ovarian follicle cell stalk formation	GO:0045807:biological_process:positive regulation of endocytosis	GO:0015031:biological_process:protein transport
Locus_28387.0|BlastHit|gi|229463041|sp|O14681.4|EI24_HUMAN	10695	GO:0005789:cellular_component:endoplasmic reticulum membrane	GO:0016021:cellular_component:integral component of membrane	GO:0016020:cellular_component:membrane	GO:0031965:cellular_component:nuclear membrane	GO:0006915:biological_process:apoptotic process	GO:0006914:biological_process:autophagy	GO:0008630:biological_process:intrinsic apoptotic signaling pathway in response to DNA damage	GO:0030308:biological_process:negative regulation of cell growth	GO:0050885:biological_process:neuromuscular process controlling balance	GO:2001244:biological_process:positive regulation of intrinsic apoptotic signaling pathway	GO:0042493:biological_process:response to drug
Locus_28391.0|BlastHit|gi|81906595|sp|Q9JHS9.1|CWC15_MOUSE	10699	GO:0005634:cellular_component:nucleus	GO:0005681:cellular_component:spliceosomal complex	GO:0003723:molecular_function:RNA binding	GO:0000398:biological_process:mRNA splicing, via spliceosome
Locus_28430.0|BlastHit|gi|60415944|sp|Q9UJZ1.1|STML2_HUMAN	10730	GO:0005856:cellular_component:cytoskeleton	GO:0019897:cellular_component:extrinsic component of plasma membrane	GO:0045121:cellular_component:membrane raft	GO:0005743:cellular_component:mitochondrial inner membrane	GO:0005758:cellular_component:mitochondrial intermembrane space	GO:1901612:molecular_function:cardiolipin binding	GO:0005102:molecular_function:receptor binding	GO:0035710:biological_process:CD4-positive, alpha-beta T cell activation	GO:0006874:biological_process:cellular calcium ion homeostasis	GO:0032623:biological_process:interleukin-2 production	GO:0010876:biological_process:lipid localization	GO:0042776:biological_process:mitochondrial ATP synthesis coupled proton transport	GO:0006851:biological_process:mitochondrial calcium ion transport	GO:0034982:biological_process:mitochondrial protein processing	GO:0007005:biological_process:mitochondrion organization	GO:1900210:biological_process:positive regulation of cardiolipin metabolic process	GO:0090297:biological_process:positive regulation of mitochondrial DNA replication	GO:0010918:biological_process:positive regulation of mitochondrial membrane potential	GO:0051259:biological_process:protein oligomerization	GO:1990046:biological_process:stress-induced mitochondrial fusion
Locus_28431.0|BlastHit|gi|121956694|sp|Q3T0R7.1|THIM_BOVIN	10731	GO:0070062:cellular_component:extracellular vesicular exosome	GO:0005743:cellular_component:mitochondrial inner membrane	GO:0005739:cellular_component:mitochondrion	GO:0003988:molecular_function:acetyl-CoA C-acyltransferase activity	GO:0044822:molecular_function:poly(A) RNA binding	GO:0071456:biological_process:cellular response to hypoxia	GO:0006631:biological_process:fatty acid metabolic process	GO:1902109:biological_process:negative regulation of mitochondrial membrane permeability involved in apoptotic process	GO:1901029:biological_process:negative regulation of mitochondrial outer membrane permeabilization involved in apoptotic signaling pathway
Locus_28432.0|BlastHit|gi|6016103|sp|O73819.1|GNA14_XENLA	10732	GO:0005525:molecular_function:GTP binding	GO:0003924:molecular_function:GTPase activity	GO:0046872:molecular_function:metal ion binding	GO:0004871:molecular_function:signal transducer activity	GO:0007186:biological_process:G-protein coupled receptor signaling pathway
Locus_28440.0|BlastHit|gi|18201959|sp|O13035.1|SAP_CHICK	10739	GO:0005764:cellular_component:lysosome	GO:0006665:biological_process:sphingolipid metabolic process
Locus_28449.0|BlastHit|gi|12644153|sp|P20007.2|PPCK_DROME	10742	GO:0005525:molecular_function:GTP binding	GO:0046872:molecular_function:metal ion binding	GO:0004613:molecular_function:phosphoenolpyruvate carboxykinase (GTP) activity	GO:0006094:biological_process:gluconeogenesis
Locus_28449.0|BlastHit|gi|12644153|sp|P20007.2|PPCK_DROME	10743	GO:0005525:molecular_function:GTP binding	GO:0046872:molecular_function:metal ion binding	GO:0004613:molecular_function:phosphoenolpyruvate carboxykinase (GTP) activity	GO:0006094:biological_process:gluconeogenesis
Locus_28461.0|BlastHit|gi|81889014|sp|Q5I0D7.1|PEPD_RAT	10750	GO:0070062:cellular_component:extracellular vesicular exosome	GO:0004177:molecular_function:aminopeptidase activity	GO:0016805:molecular_function:dipeptidase activity	GO:0030145:molecular_function:manganese ion binding	GO:0008237:molecular_function:metallopeptidase activity	GO:0008233:molecular_function:peptidase activity	GO:0030574:biological_process:collagen catabolic process
Locus_28474.0|BlastHit|gi|81886959|sp|P70684.1|PGDH_CAVPO	10758	GO:0005737:cellular_component:cytoplasm	GO:0016404:molecular_function:15-hydroxyprostaglandin dehydrogenase (NAD+) activity	GO:0003824:molecular_function:catalytic activity	GO:0051287:molecular_function:NAD binding	GO:0070403:molecular_function:NAD+ binding	GO:0004957:molecular_function:prostaglandin E receptor activity	GO:0097070:biological_process:ductus arteriosus closure	GO:0007565:biological_process:female pregnancy	GO:0045786:biological_process:negative regulation of cell cycle	GO:0030728:biological_process:ovulation	GO:0007567:biological_process:parturition	GO:0006693:biological_process:prostaglandin metabolic process	GO:0070493:biological_process:thrombin receptor signaling pathway	GO:0007179:biological_process:transforming growth factor beta receptor signaling pathway
Locus_28493.0|BlastHit|gi|75027588|sp|Q9VVA0.1|Y9705_DROME	10772	GO:0003677:molecular_function:DNA binding	GO:0048813:biological_process:dendrite morphogenesis	GO:0006355:biological_process:regulation of transcription, DNA-templated
Locus_28498.0|BlastHit|gi|29428062|sp|Q9VDE5.1|PPAN_DROME	10774	GO:0005730:cellular_component:nucleolus	GO:0044822:molecular_function:poly(A) RNA binding	GO:0001560:biological_process:regulation of cell growth by extracellular stimulus
Locus_28506.0|BlastHit|gi|12585261|sp|Q9U639.1|HSP7D_MANSE	10795	GO:0005524:molecular_function:ATP binding
Locus_28506.0|BlastHit|gi|12585261|sp|Q9U639.1|HSP7D_MANSE	10796	GO:0005524:molecular_function:ATP binding
GO:0005737:cellular_component:cytoplasm	GO:0005856:cellular_component:cytoskeleton	GO:0005654:cellular_component:nucleoplasm	GO:0005886:cellular_component:plasma membrane	GO:0005923:cellular_component:tight junction	GO:0007155:biological_process:cell adhesion	GO:0006378:biological_process:mRNA polyadenylation	GO:0035307:biological_process:positive regulation of protein dephosphorylation
GO:0016021:cellular_component:integral component of membrane	GO:0055085:biological_process:transmembrane transport
GO:0005737:cellular_component:cytoplasm	GO:0005634:cellular_component:nucleus	GO:0030554:molecular_function:adenyl nucleotide binding	GO:0003938:molecular_function:IMP dehydrogenase activity	GO:0046872:molecular_function:metal ion binding	GO:0006177:biological_process:GMP biosynthetic process
GO:0005737:cellular_component:cytoplasm	GO:0006915:biological_process:apoptotic process	GO:0006869:biological_process:lipid transport	GO:0006911:biological_process:phagocytosis, engulfment
GO:0016021:cellular_component:integral component of membrane	GO:0045121:cellular_component:membrane raft	GO:0005886:cellular_component:plasma membrane	GO:0085029:biological_process:extracellular matrix assembly	GO:2000009:biological_process:negative regulation of protein localization to cell surface	GO:0051612:biological_process:negative regulation of serotonin uptake	GO:0001503:biological_process:ossification	GO:0030501:biological_process:positive regulation of bone mineralization	GO:0015031:biological_process:protein transport	GO:0032956:biological_process:regulation of actin cytoskeleton organization	GO:0051893:biological_process:regulation of focal adhesion assembly
GO:0042555:cellular_component:MCM complex	GO:0005634:cellular_component:nucleus	GO:0005524:molecular_function:ATP binding	GO:0003677:molecular_function:DNA binding	GO:0003678:molecular_function:DNA helicase activity	GO:0007049:biological_process:cell cycle	GO:0006270:biological_process:DNA replication initiation
GO:0070062:cellular_component:extracellular vesicular exosome	GO:0043202:cellular_component:lysosomal lumen	GO:0046872:molecular_function:metal ion binding	GO:0008449:molecular_function:N-acetylglucosamine-6-sulfatase activity	GO:0008484:molecular_function:sulfuric ester hydrolase activity	GO:0005975:biological_process:carbohydrate metabolic process	GO:0006027:biological_process:glycosaminoglycan catabolic process	GO:0030203:biological_process:glycosaminoglycan metabolic process	GO:0042340:biological_process:keratan sulfate catabolic process	GO:0042339:biological_process:keratan sulfate metabolic process	GO:0044281:biological_process:small molecule metabolic process
GO:0016021:cellular_component:integral component of membrane	GO:0005741:cellular_component:mitochondrial outer membrane	GO:0030151:molecular_function:molybdenum ion binding	GO:0016491:molecular_function:oxidoreductase activity	GO:0030170:molecular_function:pyridoxal phosphate binding
GO:0005737:cellular_component:cytoplasm	GO:0070062:cellular_component:extracellular vesicular exosome	GO:0005634:cellular_component:nucleus	GO:0005886:cellular_component:plasma membrane	GO:0008239:molecular_function:dipeptidyl-peptidase activity	GO:0008237:molecular_function:metallopeptidase activity	GO:0008270:molecular_function:zinc ion binding	GO:0006508:biological_process:proteolysis
GO:0031225:cellular_component:anchored component of membrane	GO:0045177:cellular_component:apical part of cell	GO:0016324:cellular_component:apical plasma membrane	GO:0005615:cellular_component:extracellular space	GO:0031528:cellular_component:microvillus membrane	GO:0005886:cellular_component:plasma membrane	GO:0043027:molecular_function:cysteine-type endopeptidase inhibitor activity involved in apoptotic process	GO:0008239:molecular_function:dipeptidyl-peptidase activity	GO:0034235:molecular_function:GPI anchor binding	GO:0070573:molecular_function:metallodipeptidase activity	GO:0072341:molecular_function:modified amino acid binding	GO:0008270:molecular_function:zinc ion binding	GO:0016999:biological_process:antibiotic metabolic process	GO:0071277:biological_process:cellular response to calcium ion	GO:0035690:biological_process:cellular response to drug	GO:0071732:biological_process:cellular response to nitric oxide	GO:0050667:biological_process:homocysteine metabolic process	GO:0043066:biological_process:negative regulation of apoptotic process	GO:0030336:biological_process:negative regulation of cell migration	GO:0043154:biological_process:negative regulation of cysteine-type endopeptidase activity involved in apoptotic process
GO:0016021:cellular_component:integral component of membrane	GO:0005743:cellular_component:mitochondrial inner membrane	GO:0005524:molecular_function:ATP binding	GO:0042626:molecular_function:ATPase activity, coupled to transmembrane movement of substances	GO:0006879:biological_process:cellular iron ion homeostasis	GO:0055085:biological_process:transmembrane transport
GO:0005576:cellular_component:extracellular region	GO:0005765:cellular_component:lysosomal membrane	GO:0005634:cellular_component:nucleus	GO:0030305:molecular_function:heparanase activity	GO:0005975:biological_process:carbohydrate metabolic process	GO:0007155:biological_process:cell adhesion	GO:0030200:biological_process:heparan sulfate proteoglycan catabolic process
GO:0005737:cellular_component:cytoplasm	GO:0016600:cellular_component:flotillin complex	GO:0005886:cellular_component:plasma membrane	GO:0005198:molecular_function:structural molecule activity	GO:0007275:biological_process:multicellular organismal development
GO:0046872:molecular_function:metal ion binding	GO:0008171:molecular_function:O-methyltransferase activity	GO:0017000:biological_process:antibiotic biosynthetic process
GO:0016021:cellular_component:integral component of membrane	GO:0055085:biological_process:transmembrane transport
GO:0070062:cellular_component:extracellular vesicular exosome	GO:0005667:cellular_component:transcription factor complex	GO:0010181:molecular_function:FMN binding	GO:0016491:molecular_function:oxidoreductase activity	GO:0003714:molecular_function:transcription corepressor activity	GO:0008283:biological_process:cell proliferation	GO:0007275:biological_process:multicellular organismal development	GO:1903507:biological_process:negative regulation of nucleic acid-templated transcription	GO:0040008:biological_process:regulation of growth	GO:0006357:biological_process:regulation of transcription from RNA polymerase II promoter
GO:0042995:cellular_component:cell projection	GO:0005794:cellular_component:Golgi apparatus	GO:0050660:molecular_function:flavin adenine dinucleotide binding	GO:0016709:molecular_function:oxidoreductase activity, acting on paired donors, with incorporation or reduction of molecular oxygen, NAD(P)H as one donor, and incorporation of one atom of oxygen	GO:0006744:biological_process:ubiquinone biosynthetic process
GO:0042995:cellular_component:cell projection	GO:0005794:cellular_component:Golgi apparatus	GO:0050660:molecular_function:flavin adenine dinucleotide binding	GO:0016709:molecular_function:oxidoreductase activity, acting on paired donors, with incorporation or reduction of molecular oxygen, NAD(P)H as one donor, and incorporation of one atom of oxygen	GO:0006744:biological_process:ubiquinone biosynthetic process
GO:0016021:cellular_component:integral component of membrane	GO:0016874:molecular_function:ligase activity	GO:0061630:molecular_function:ubiquitin protein ligase activity	GO:0004842:molecular_function:ubiquitin-protein transferase activity	GO:0008270:molecular_function:zinc ion binding	GO:0009790:biological_process:embryo development	GO:0001701:biological_process:in utero embryonic development	GO:0042048:biological_process:olfactory behavior	GO:0007608:biological_process:sensory perception of smell	GO:0001967:biological_process:suckling behavior	GO:0006511:biological_process:ubiquitin-dependent protein catabolic process
GO:0005813:cellular_component:centrosome	GO:0005737:cellular_component:cytoplasm	GO:0019005:cellular_component:SCF ubiquitin ligase complex	GO:0000151:cellular_component:ubiquitin ligase complex	GO:0004842:molecular_function:ubiquitin-protein transferase activity	GO:0008283:biological_process:cell proliferation	GO:0000086:biological_process:G2/M transition of mitotic cell cycle	GO:0007067:biological_process:mitotic nuclear division	GO:0016567:biological_process:protein ubiquitination	GO:0031146:biological_process:SCF-dependent proteasomal ubiquitin-dependent protein catabolic process	GO:0006511:biological_process:ubiquitin-dependent protein catabolic process
GO:0005813:cellular_component:centrosome	GO:0005737:cellular_component:cytoplasm	GO:0019005:cellular_component:SCF ubiquitin ligase complex	GO:0000151:cellular_component:ubiquitin ligase complex	GO:0004842:molecular_function:ubiquitin-protein transferase activity	GO:0008283:biological_process:cell proliferation	GO:0000086:biological_process:G2/M transition of mitotic cell cycle	GO:0007067:biological_process:mitotic nuclear division	GO:0016567:biological_process:protein ubiquitination	GO:0031146:biological_process:SCF-dependent proteasomal ubiquitin-dependent protein catabolic process	GO:0006511:biological_process:ubiquitin-dependent protein catabolic process
GO:0005829:cellular_component:cytosol	GO:0012505:cellular_component:endomembrane system	GO:0005789:cellular_component:endoplasmic reticulum membrane	GO:0005811:cellular_component:lipid particle	GO:0010181:molecular_function:FMN binding	GO:0005506:molecular_function:iron ion binding	GO:0003958:molecular_function:NADPH-hemoprotein reductase activity	GO:0016709:molecular_function:oxidoreductase activity, acting on paired donors, with incorporation or reduction of molecular oxygen, NAD(P)H as one donor, and incorporation of one atom of oxygen
GO:0070062:cellular_component:extracellular vesicular exosome	GO:0005743:cellular_component:mitochondrial inner membrane	GO:0005741:cellular_component:mitochondrial outer membrane	GO:0005777:cellular_component:peroxisome	GO:0030151:molecular_function:molybdenum ion binding	GO:0043546:molecular_function:molybdopterin cofactor binding	GO:0008940:molecular_function:nitrate reductase activity	GO:0030170:molecular_function:pyridoxal phosphate binding	GO:0042126:biological_process:nitrate metabolic process
GO:0005829:cellular_component:cytosol	GO:0070062:cellular_component:extracellular vesicular exosome	GO:0005622:cellular_component:intracellular	GO:0005634:cellular_component:nucleus	GO:0047631:molecular_function:ADP-ribose diphosphatase activity	GO:0019144:molecular_function:ADP-sugar diphosphatase activity	GO:0000287:molecular_function:magnesium ion binding	GO:0017110:molecular_function:nucleoside-diphosphatase activity	GO:0030515:molecular_function:snoRNA binding	GO:0019303:biological_process:D-ribose catabolic process	GO:0034656:biological_process:nucleobase-containing small molecule catabolic process	GO:0055086:biological_process:nucleobase-containing small molecule metabolic process	GO:0009117:biological_process:nucleotide metabolic process	GO:0009191:biological_process:ribonucleoside diphosphate catabolic process	GO:0044281:biological_process:small molecule metabolic process
GO:0005912:cellular_component:adherens junction	GO:0016324:cellular_component:apical plasma membrane	GO:0016327:cellular_component:apicolateral plasma membrane	GO:0030424:cellular_component:axon	GO:0016323:cellular_component:basolateral plasma membrane	GO:0016342:cellular_component:catenin complex	GO:0005737:cellular_component:cytoplasm	GO:0009898:cellular_component:cytoplasmic side of plasma membrane	GO:0005829:cellular_component:cytosol	GO:0030057:cellular_component:desmosome	GO:0030139:cellular_component:endocytic vesicle	GO:0005916:cellular_component:fascia adherens	GO:0005634:cellular_component:nucleus	GO:0005886:cellular_component:plasma membrane	GO:0005914:cellular_component:spot adherens junction	GO:0005667:cellular_component:transcription factor complex	GO:0030018:cellular_component:Z disc	GO:0005915:cellular_component:zonula adherens	GO:0045294:molecular_function:alpha-catenin binding	GO:0045296:molecular_function:cadherin binding	GO:0008092:molecular_function:cytoskeletal protein binding	GO:0019900:molecular_function:kinase binding
GO:0005737:cellular_component:cytoplasm	GO:0031417:cellular_component:NatC complex	GO:0005634:cellular_component:nucleus	GO:0043066:biological_process:negative regulation of apoptotic process
GO:0005814:cellular_component:centriole	GO:0005813:cellular_component:centrosome	GO:0005694:cellular_component:chromosome	GO:0005737:cellular_component:cytoplasm	GO:0005829:cellular_component:cytosol	GO:0097386:cellular_component:glial cell projection	GO:0044224:cellular_component:juxtaparanode region of axon	GO:0072687:cellular_component:meiotic spindle	GO:0030496:cellular_component:midbody	GO:0072686:cellular_component:mitotic spindle	GO:0043209:cellular_component:myelin sheath	GO:0005720:cellular_component:nuclear heterochromatin	GO:0005634:cellular_component:nucleus	GO:0033010:cellular_component:paranodal junction	GO:0033270:cellular_component:paranode region of axon	GO:0043204:cellular_component:perikaryon	GO:0048471:cellular_component:perinuclear region of cytoplasm	GO:0043220:cellular_component:Schmidt-Lanterman incisure	GO:0005819:cellular_component:spindle	GO:0004407:molecular_function:histone deacetylase activity	GO:0070403:molecular_function:NAD+ binding	GO:0046970:molecular_function:NAD-dependent histone deacetylase activity (H4-K16 specific)
GO:0005737:cellular_component:cytoplasm	GO:0005829:cellular_component:cytosol	GO:0070062:cellular_component:extracellular vesicular exosome	GO:0004177:molecular_function:aminopeptidase activity	GO:0030145:molecular_function:manganese ion binding	GO:0070006:molecular_function:metalloaminopeptidase activity	GO:0010815:biological_process:bradykinin catabolic process	GO:0006508:biological_process:proteolysis
GO:0070062:cellular_component:extracellular vesicular exosome	GO:0005739:cellular_component:mitochondrion	GO:0005524:molecular_function:ATP binding	GO:0046872:molecular_function:metal ion binding	GO:0004775:molecular_function:succinate-CoA ligase (ADP-forming) activity	GO:0004774:molecular_function:succinate-CoA ligase activity	GO:0006105:biological_process:succinate metabolic process	GO:0006104:biological_process:succinyl-CoA metabolic process	GO:0006099:biological_process:tricarboxylic acid cycle
GO:0046872:molecular_function:metal ion binding	GO:0044822:molecular_function:poly(A) RNA binding
GO:0005737:cellular_component:cytoplasm	GO:0070062:cellular_component:extracellular vesicular exosome	GO:0045095:cellular_component:keratin filament	GO:0005634:cellular_component:nucleus	GO:0004197:molecular_function:cysteine-type endopeptidase activity	GO:0070268:biological_process:cornification	GO:0008544:biological_process:epidermis development	GO:0097192:biological_process:extrinsic apoptotic signaling pathway in absence of ligand	GO:0008630:biological_process:intrinsic apoptotic signaling pathway in response to DNA damage	GO:0031424:biological_process:keratinization
GO:0042302:molecular_function:structural constituent of cuticle
GO:0042302:molecular_function:structural constituent of cuticle
GO:0042302:molecular_function:structural constituent of cuticle
GO:0005764:cellular_component:lysosome	GO:0004190:molecular_function:aspartic-type endopeptidase activity
GO:0005829:cellular_component:cytosol	GO:0008146:molecular_function:sulfotransferase activity	GO:0050427:biological_process:3'-phosphoadenosine 5'-phosphosulfate metabolic process	GO:0044281:biological_process:small molecule metabolic process	GO:0051923:biological_process:sulfation	GO:0006805:biological_process:xenobiotic metabolic process
GO:0005829:cellular_component:cytosol	GO:0005634:cellular_component:nucleus	GO:0019781:molecular_function:NEDD8 activating enzyme activity	GO:0045116:biological_process:protein neddylation
GO:0016021:cellular_component:integral component of membrane
GO:0005887:cellular_component:integral component of plasma membrane	GO:0005308:molecular_function:creatine transmembrane transporter activity	GO:0015293:molecular_function:symporter activity	GO:1902598:biological_process:creatine transmembrane transport
GO:0005789:cellular_component:endoplasmic reticulum membrane	GO:0016021:cellular_component:integral component of membrane	GO:0005622:cellular_component:intracellular	GO:0001917:cellular_component:photoreceptor inner segment	GO:0052650:molecular_function:NADP-retinol dehydrogenase activity	GO:0004745:molecular_function:retinol dehydrogenase activity	GO:0016062:biological_process:adaptation of rhodopsin mediated signaling	GO:0007603:biological_process:phototransduction, visible light	GO:0042574:biological_process:retinal metabolic process	GO:0001523:biological_process:retinoid metabolic process	GO:0042572:biological_process:retinol metabolic process
GO:0005739:cellular_component:mitochondrion	GO:0047545:molecular_function:2-hydroxyglutarate dehydrogenase activity
GO:0005875:cellular_component:microtubule associated complex	GO:0005739:cellular_component:mitochondrion	GO:0019166:molecular_function:trans-2-enoyl-CoA reductase (NADPH) activity	GO:0008270:molecular_function:zinc ion binding	GO:0006633:biological_process:fatty acid biosynthetic process	GO:0006631:biological_process:fatty acid metabolic process
GO:0016021:cellular_component:integral component of membrane
GO:0016021:cellular_component:integral component of membrane	GO:0003851:molecular_function:2-hydroxyacylsphingosine 1-beta-galactosyltransferase activity	GO:0008489:molecular_function:UDP-galactose:glucosylceramide beta-1,4-galactosyltransferase activity	GO:0008088:biological_process:axon cargo transport	GO:0007417:biological_process:central nervous system development	GO:0007010:biological_process:cytoskeleton organization	GO:0006682:biological_process:galactosylceramide biosynthetic process	GO:0048812:biological_process:neuron projection morphogenesis	GO:0030913:biological_process:paranodal junction assembly	GO:0007422:biological_process:peripheral nervous system development	GO:0002175:biological_process:protein localization to paranode region of axon
GO:0005829:cellular_component:cytosol	GO:0005615:cellular_component:extracellular space	GO:0070062:cellular_component:extracellular vesicular exosome	GO:0005764:cellular_component:lysosome	GO:0042470:cellular_component:melanosome	GO:0005634:cellular_component:nucleus	GO:0008238:molecular_function:exopeptidase activity	GO:0034722:molecular_function:gamma-glutamyl-peptidase activity	GO:0008242:molecular_function:omega peptidase activity	GO:0006541:biological_process:glutamine metabolic process	GO:0006508:biological_process:proteolysis	GO:0042493:biological_process:response to drug	GO:0045471:biological_process:response to ethanol	GO:0032868:biological_process:response to insulin	GO:0010043:biological_process:response to zinc ion
GO:0005829:cellular_component:cytosol	GO:0005615:cellular_component:extracellular space	GO:0070062:cellular_component:extracellular vesicular exosome	GO:0005764:cellular_component:lysosome	GO:0042470:cellular_component:melanosome	GO:0005634:cellular_component:nucleus	GO:0008238:molecular_function:exopeptidase activity	GO:0034722:molecular_function:gamma-glutamyl-peptidase activity	GO:0008242:molecular_function:omega peptidase activity	GO:0006541:biological_process:glutamine metabolic process	GO:0006508:biological_process:proteolysis	GO:0042493:biological_process:response to drug	GO:0045471:biological_process:response to ethanol	GO:0032868:biological_process:response to insulin	GO:0010043:biological_process:response to zinc ion
GO:0005654:cellular_component:nucleoplasm	GO:0005700:cellular_component:polytene chromosome	GO:0046872:molecular_function:metal ion binding	GO:0003723:molecular_function:RNA binding	GO:0045892:biological_process:negative regulation of transcription, DNA-templated	GO:0071027:biological_process:nuclear RNA surveillance
GO:0005762:cellular_component:mitochondrial large ribosomal subunit	GO:0003735:molecular_function:structural constituent of ribosome	GO:0006412:biological_process:translation
GO:0005739:cellular_component:mitochondrion	GO:0005634:cellular_component:nucleus	GO:0051539:molecular_function:4 iron, 4 sulfur cluster binding	GO:0003994:molecular_function:aconitate hydratase activity	GO:0005506:molecular_function:iron ion binding	GO:0006101:biological_process:citrate metabolic process	GO:0006099:biological_process:tricarboxylic acid cycle
GO:0005782:cellular_component:peroxisomal matrix	GO:0052899:molecular_function:N(1),N(12)-diacetylspermine:oxygen oxidoreductase (3-acetamidopropanal-forming) activity	GO:0052904:molecular_function:N1-acetylspermidine:oxygen oxidoreductase (3-acetamidopropanal-forming) activity	GO:0052903:molecular_function:N1-acetylspermine:oxygen oxidoreductase (3-acetamidopropanal-forming) activity	GO:0046592:molecular_function:polyamine oxidase activity	GO:0052902:molecular_function:spermidine:oxygen oxidoreductase (3-aminopropanal-forming) activity	GO:0052901:molecular_function:spermine:oxygen oxidoreductase (spermidine-forming) activity	GO:0006598:biological_process:polyamine catabolic process	GO:1901307:biological_process:positive regulation of spermidine biosynthetic process	GO:0009446:biological_process:putrescine biosynthetic process	GO:0009447:biological_process:putrescine catabolic process	GO:0046203:biological_process:spermidine catabolic process	GO:0046208:biological_process:spermine catabolic process
GO:0016021:cellular_component:integral component of membrane	GO:0005634:cellular_component:nucleus	GO:0005886:cellular_component:plasma membrane	GO:0005509:molecular_function:calcium ion binding	GO:0004872:molecular_function:receptor activity	GO:0001525:biological_process:angiogenesis	GO:0009952:biological_process:anterior/posterior pattern specification	GO:0060271:biological_process:cilium morphogenesis	GO:0007368:biological_process:determination of left/right symmetry	GO:0031017:biological_process:exocrine pancreas development	GO:0048699:biological_process:generation of neurons	GO:0021986:biological_process:habenula development	GO:0055016:biological_process:hypochord development	GO:0050768:biological_process:negative regulation of neurogenesis	GO:0001840:biological_process:neural plate development	GO:0061314:biological_process:Notch signaling involved in heart development	GO:0007219:biological_process:Notch signaling pathway	GO:0031016:biological_process:pancreas development	GO:0048936:biological_process:peripheral nervous system neuron axonogenesis	GO:0048337:biological_process:positive regulation of mesodermal cell fate specification	GO:0042663:biological_process:regulation of endodermal cell fate specification	GO:0048259:biological_process:regulation of receptor-mediated endocytosis
[truncated: 850 more rows]
