# Supplementary material for: Identification of SNPs potentially related to immune responses and growth performance in Litopenaeus vannamei by RNA-seq analyses
Source: PeerJ. 2018 Jul 4;6:e5154. doi: 10.7717/peerj.5154 (PMC6035726; doi:10.7717/peerj.5154)
Supplement: Table S6 — BlastX hits for unigenes containing SNPs in KEGG for both fast growth and WSSV-exposed groups. [file peerj-06-5154-s006.xlsx]

## Sheet: ALL_SNP_KEGG_UNIGENES
Locus_10212.0|BlastHit|gi|1709616|sp|P54399.1|PDI_DROME
Locus_10299.0|BlastHit|gi|172045562|sp|P11352.2|GPX1_MOUSE
Locus_11242.0|BlastHit|gi|182676483|sp|A4FV72.1|PPIE_BOVIN
Locus_11282.0|BlastHit|gi|47117240|sp|Q8K0H5.1|TAF10_MOUSE
Locus_11295.0|BlastHit|gi|75042568|sp|Q5REX9.1|BRE_PONAB
Locus_11338.0|BlastHit|gi|166991479|sp|A6QLY2.1|GPX7_BOVIN
Locus_11346.0|BlastHit|gi|46396044|sp|Q9VWH4.1|IDH3A_DROME
Locus_11394.0|BlastHit|gi|3915912|sp|P07552.2|QCR10_BOVIN
Locus_11471.0|BlastHit|gi|75060961|sp|Q5EA68.3|S61A1_BOVIN
Locus_11522.0|BlastHit|gi|33112453|sp|Q9VU02.1|SMD1_DROME
Locus_11592.0|BlastHit|gi|74872851|sp|Q9W5R8.2|RL5_DROME
Locus_11596.0|BlastHit|gi|51701872|sp|Q7M767.3|UB2V2_RAT
Locus_11611.0|BlastHit|gi|135410|sp|P06604.1|TBA2_DROME
Locus_11675.0|BlastHit|gi|1708480|sp|P52292.1|IMA2_HUMAN
Locus_11769.0|BlastHit|gi|12644422|sp|Q24439.2|ATPO_DROME
Locus_11829.0|BlastHit|gi|116241329|sp|Q86SQ9.3|DHDDS_HUMAN
Locus_12008.0|BlastHit|gi|226693529|sp|P32865.2|GPRK1_DROME
Locus_14260.0|BlastHit|gi|52000881|sp|Q9Y385.2|UB2J1_HUMAN
Locus_14395.0|BlastHit|gi|14423827|sp|Q9VQ62.1|NPC2_DROME
Locus_14407.0_PREDICTED_c-C_chemokine_receptor_type_8_[Elephantulus_edwardii]
Locus_14417.0|BlastHit|gi|122145283|sp|Q0IID7.1|DUS10_BOVIN
Locus_14445.0|BlastHit|gi|41017797|sp|Q9H0U6.1|RM18_HUMAN
Locus_14647.0|BlastHit|gi|25091510|sp|Q99PK0.1|SYF1_RAT
Locus_14858.0|BlastHit|gi|11387209|sp|Q9VEX9.1|SAP18_DROME
Locus_14952.0|BlastHit|gi|12643482|sp|P57093.2|PAHX_RAT
Locus_14987.0|BlastHit|gi|124106304|sp|P05166.3|PCCB_HUMAN
Locus_15231.0|BlastHit|gi|108860942|sp|Q3SZ12.1|RLP24_BOVIN
Locus_15262.0|BlastHit|gi|50400799|sp|Q9VZ23.1|RAN_DROME
Locus_15283.0_hypothetical_protein_LOTGIDRAFT_221356_[Lottia_gigantea]
Locus_15315.0|BlastHit|gi|12229854|sp|O97725.1|NDUAC_BOVIN
Locus_15409.0|BlastHit|gi|82245450|sp|Q90XG0.1|TPISB_DANRE
Locus_15431.0|BlastHit|gi|128675|sp|P03895.1|NU2M_DROYA
Locus_15433.0|BlastHit|gi|2500371|sp|Q24154.1|RL29_DROME
Locus_15521.0|BlastHit|gi|14423827|sp|Q9VQ62.1|NPC2_DROME
Locus_15587.0|BlastHit|gi|41018133|sp|Q9CR88.1|RT14_MOUSE
Locus_15613.0|BlastHit|gi|74960641|sp|O76483.1|GSTT7_ANOGA
Locus_15717.0|BlastHit|gi|296434394|sp|Q96Q42.2|ALS2_HUMAN
Locus_15761.0|BlastHit|gi|52000845|sp|Q9UL12.1|SARDH_HUMAN
Locus_15998.0|BlastHit|gi|74715800|sp|Q8TCJ2.1|STT3B_HUMAN
Locus_16129.0|BlastHit|gi|6225489|sp|Q64625.1|GPX6_RAT
Locus_16138.0|BlastHit|gi|31077178|sp|P57784.2|RU2A_MOUSE
Locus_16256.0|BlastHit|gi|33302635|sp|Q9VMW9.2|GMDS_DROME
Locus_16270.0|BlastHit|gi|81905675|sp|Q9D8P4.1|RM17_MOUSE
Locus_16329.0|BlastHit|gi|119370654|sp|Q28C98.1|MESH1_XENTR
Locus_16497.0|BlastHit|gi|116248550|sp|Q53H12.2|AGK_HUMAN
Locus_16689.0_hypothetical_protein_L798_12012_[Zootermopsis_nevadensis]
Locus_16820.0|BlastHit|gi|46577638|sp|P61026.1|RAB10_HUMAN
Locus_16835.0|BlastHit|gi|341940424|sp|Q6PDL0.2|DC1L2_MOUSE
Locus_16994.0|BlastHit|gi|118573673|sp|Q498T4.1|RM02_RAT
Locus_17047.0|BlastHit|gi|74752020|sp|Q96LU5.1|IMP1L_HUMAN
Locus_17133.0|BlastHit|gi|81889667|sp|Q5U300.1|UBA1_RAT
Locus_17143.0|BlastHit|gi|13959554|sp|P82921.2|RT21_HUMAN
Locus_17185.0|BlastHit|gi|30316286|sp|Q9C285.1|RL12_NEUCR
Locus_17187.0|BlastHit|gi|81884209|sp|Q66HF1.1|NDUS1_RAT
Locus_17188.0|BlastHit|gi|132653|sp|P23358.1|RL12_RAT
Locus_17230.0|BlastHit|gi|6226865|sp|P34897.3|GLYM_HUMAN
Locus_17240.0|BlastHit|gi|115502489|sp|Q0MQI0.1|NDUS7_PANTR
Locus_17258.0|BlastHit|gi|12644468|sp|Q94514.2|COX5A_DROME
Locus_17259.0|BlastHit|gi|1717853|sp|P52478.1|UBC1_CAEEL
Locus_17270.0|BlastHit|gi|34582476|sp|Q9CQC9.1|SAR1B_MOUSE
Locus_17271.0|BlastHit|gi|54036166|sp|O62742.1|NLTP_RABIT
Locus_17273.0|BlastHit|gi|13124294|sp|Q9UJM8.1|HAOX1_HUMAN
Locus_17320.0|BlastHit|gi|122145286|sp|Q0IIF2.1|EI2BA_BOVIN
Locus_17386.0|BlastHit|gi|20139649|sp|Q99N92.1|RM27_MOUSE
Locus_17406.0|BlastHit|gi|29427664|sp|P91918.1|RSMB_CAEEL
Locus_17411.0|BlastHit|gi|109894874|sp|Q3T134.1|SPCS1_BOVIN
Locus_17616.0|BlastHit|gi|81883509|sp|Q5U2U7.1|MCES_RAT
Locus_18008.0|BlastHit|gi|1706869|sp|P52556.2|BLVRB_BOVIN
Locus_18026.0|BlastHit|gi|82179806|sp|Q5RJX8.1|SU41B_XENLA
Locus_18054.0|BlastHit|gi|20978544|sp|O00232.3|PSD12_HUMAN
Locus_18080.0_hypothetical_protein_[Scylla_paramamosain]
Locus_18089.0|BlastHit|gi|126378|sp|P14562.1|LAMP1_RAT
Locus_18102.0|BlastHit|gi|224493238|sp|A6QPQ5.1|RM01_BOVIN
Locus_18111.0|BlastHit|gi|82194902|sp|Q5F464.1|LPP_CHICK
Locus_18149.0|BlastHit|gi|6831612|sp|Q9XYC2.3|RL15_ORCLI
Locus_18170.0|BlastHit|gi|14286117|sp|Q24251.2|ATP5H_DROME
Locus_18194.0|BlastHit|gi|20141357|sp|P29692.5|EF1D_HUMAN
Locus_18220.0|BlastHit|gi|82233006|sp|Q5U4Y8.1|SEH1_XENTR
Locus_18251.0|BlastHit|gi|81885359|sp|Q6P7Q4.3|LGUL_RAT
Locus_18272.0_PREDICTED_uncharacterized_protein_LOC103512232_[Diaphorina_citri]
Locus_18275.0|BlastHit|gi|122137121|sp|Q2TFN9.1|HSP74_CANFA
Locus_18284.0|BlastHit|gi|75060936|sp|Q5E9K0.1|PSB2_BOVIN
Locus_18315.0|BlastHit|gi|82241885|sp|Q803V5.1|LST8_DANRE
Locus_18320.0|BlastHit|gi|82185546|sp|Q6NUA7.1|SIL1_XENLA
Locus_18435.0|BlastHit|gi|74780873|sp|Q5TTG1.1|VATA_ANOGA
Locus_18439.0|BlastHit|gi|122064257|sp|Q0VD01.1|IMP4_BOVIN
Locus_18446.0|BlastHit|gi|85701378|sp|P48612.2|PELO_DROME
Locus_18486.0|BlastHit|gi|82183152|sp|Q6DGZ3.1|THOC7_DANRE
Locus_18497.0|BlastHit|gi|82081744|sp|Q5ZJQ7.1|SSU72_CHICK
Locus_18500.0|BlastHit|gi|27805425|sp|O35623.1|BET1_MOUSE
Locus_18525.0|BlastHit|gi|158512836|sp|A2VE52.1|ORN_BOVIN
Locus_18684.0|BlastHit|gi|12644024|sp|Q07327.2|ROP_DROME
Locus_18703.0|BlastHit|gi|82184729|sp|Q6GR45.1|IF6_XENLA
Locus_18876.0|BlastHit|gi|73921717|sp|Q67FQ3.1|ARHB_XENLA
Locus_18908.0|BlastHit|gi|166215094|sp|Q7PPA5.5|ATC1_ANOGA
Locus_19105.0|BlastHit|gi|374095459|sp|Q96AJ9.2|VTI1A_HUMAN
Locus_19498.0|BlastHit|gi|52783203|sp|Q8BH04.1|PPCKM_MOUSE
Locus_19554.0|BlastHit|gi|32363402|sp|Q9DCJ5.3|NDUA8_MOUSE
Locus_19576.0|BlastHit|gi|130353|sp|P15259.3|PGAM2_HUMAN
Locus_19582.0|BlastHit|gi|399021|sp|P25304.2|AGRIN_RAT
Locus_19605.0|BlastHit|gi|122415385|sp|Q1QBB9.1|DHMA_PSYCK
Locus_19610.0|BlastHit|gi|82082375|sp|Q5ZL13.1|NUD19_CHICK
Locus_19612.0|BlastHit|gi|74948247|sp|Q9VMY1.1|RM24_DROME
Locus_19665.0|BlastHit|gi|31076619|sp|Q8UWA5.3|CAH2_TRIHK
Locus_19668.0|BlastHit|gi|6225644|sp|Q17058.1|MAL1_APIME
Locus_19732.0|BlastHit|gi|115143|sp|P20290.1|BTF3_HUMAN
Locus_19739.0|BlastHit|gi|47606749|sp|Q05825.3|ATPB_DROME
Locus_19800.0|BlastHit|gi|82197810|sp|Q5ZKE7.1|KCY_CHICK
Locus_19834.0|BlastHit|gi|417042|sp|P28337.2|GCST_CHICK
Locus_19867.0|BlastHit|gi|130751|sp|P08289.2|PPBT_RAT
Locus_19881.0|BlastHit|gi|82187641|sp|Q7SXP0.1|S22BB_DANRE
Locus_19898.0_PREDICTED_uncharacterized_protein_LOC101894686_[Musca_domestica]
Locus_19994.0|BlastHit|gi|13633250|sp|Q9QUR6.1|PPCE_MOUSE
Locus_20011.0|BlastHit|gi|119361072|sp|Q08D64.1|ABCB6_XENTR
Locus_20036.0|BlastHit|gi|82185895|sp|Q6NY89.1|LSG1_DANRE
Locus_20123.0|BlastHit|gi|17380352|sp|P13060.4|EF2_DROME
Locus_20157.0|BlastHit|gi|11134791|sp|Q9VC49.1|RPAB5_DROME
Locus_20221.0|BlastHit|gi|134890|sp|P21262.2|SRP09_CANFA
Locus_20246.0|BlastHit|gi|82209800|sp|Q7ZYC4.1|ACBG2_XENLA
Locus_20349.0|BlastHit|gi|66774052|sp|Q8WVQ1.1|CANT1_HUMAN
Locus_20388.0|BlastHit|gi|1709616|sp|P54399.1|PDI_DROME
Locus_20504.0|BlastHit|gi|136411|sp|P06872.1|TRY2_CANFA
Locus_2055.0_hypothetical_protein_EAI_07730_[Harpegnathos_saltator]
Locus_20609.0|BlastHit|gi|82238124|sp|Q6TEN1.1|RAP1B_DANRE
Locus_20611.0|BlastHit|gi|13432136|sp|O75844.2|FACE1_HUMAN
Locus_20636.0|BlastHit|gi|75070059|sp|Q5E9X2.1|MP2K6_BOVIN
Locus_20637.0|BlastHit|gi|166227173|sp|A7MB12.1|UTP15_BOVIN
Locus_20658.0|BlastHit|gi|12644469|sp|Q94516.2|AT5F1_DROME
Locus_20658.0|BlastHit|gi|27734441|sp|Q9V3P0.1|PRDX1_DROME
Locus_20694.0|BlastHit|gi|206557933|sp|Q2F637.2|1433Z_BOMMO
Locus_20738.0|BlastHit|gi|13633871|sp|O70436.1|SMAD2_RAT
Locus_20748.0|BlastHit|gi|158518600|sp|Q6ZQL4.2|WDR43_MOUSE
Locus_20791.0|BlastHit|gi|74759034|sp|Q7RTN6.1|STRAA_HUMAN
Locus_20824.0|BlastHit|gi|82081893|sp|Q5ZK10.1|NSF1C_CHICK
Locus_20852.0|BlastHit|gi|29428063|sp|Q9VLV5.1|RUXE_DROME
Locus_20861.0|BlastHit|gi|12643427|sp|P35134.2|UBC11_ARATH
Locus_20904.0|BlastHit|gi|308153478|sp|Q9CX56.2|PSMD8_MOUSE
Locus_20959.1|BlastHit|gi|296439462|sp|Q99933.4|BAG1_HUMAN
Locus_20988.0|BlastHit|gi|3024541|sp|O42184.1|CLIP1_CHICK
Locus_20994.0|BlastHit|gi|14917104|sp|Q09660.2|CC44_CAEEL
Locus_21003.0|BlastHit|gi|81175192|sp|P36958.2|RPB9_DROME
Locus_21025.0|BlastHit|gi|1706258|sp|P54985.1|PPIA_BLAGE
Locus_21034.0|BlastHit|gi|215274240|sp|Q05086.4|UBE3A_HUMAN
Locus_21138.0|BlastHit|gi|73917743|sp|Q6DFS6.1|CHM2A_XENTR
Locus_21142.0|BlastHit|gi|20137671|sp|Q9UBX3.2|DIC_HUMAN
Locus_21166.0|BlastHit|gi|7676161|sp|O18870.2|SMN_BOVIN
Locus_21226.1|BlastHit|gi|341942237|sp|P57716.3|NICA_MOUSE
Locus_21237.0|BlastHit|gi|97202869|sp|Q3SZ48.1|TM55A_BOVIN
Locus_21247.0|BlastHit|gi|11133618|sp|Q9VHD2.1|MAAI2_DROME
Locus_21279.0_PREDICTED_uncharacterized_protein_LOC727170_[Apis_mellifera]
Locus_21410.0|BlastHit|gi|6685545|sp|O75600.1|KBL_HUMAN
Locus_21595.0|BlastHit|gi|29337191|sp|Q24297.2|RUXF_DROME
Locus_21624.0|BlastHit|gi|21264423|sp|P21266.3|GSTM3_HUMAN
Locus_21626.0|BlastHit|gi|14194431|sp|Q9UVX4.1|ACT_COPC7
Locus_21632.0|BlastHit|gi|74751725|sp|Q969M7.1|UBE2F_HUMAN
Locus_21688.0|BlastHit|gi|11386676|sp|Q9VWR5.1|CP306_DROME
Locus_21697.0|BlastHit|gi|84029407|sp|Q9NWZ5.2|UCKL1_HUMAN
Locus_21702.0|BlastHit|gi|464989|sp|Q05120.1|UBIL_NPVOP
Locus_21720.0|BlastHit|gi|3122926|sp|Q14186.1|TFDP1_HUMAN
Locus_21725.1|BlastHit|gi|20454792|sp|Q10651.2|A4_CAEEL
Locus_21740.0|BlastHit|gi|401248|sp|P23004.2|QCR2_BOVIN
Locus_21756.0|BlastHit|gi|60390658|sp|Q9R1S4.1|XBP1_RAT
Locus_21766.0_hypothetical_protein_L798_06357_[Zootermopsis_nevadensis]
Locus_21797.0|BlastHit|gi|1707892|sp|P52565.3|GDIR1_HUMAN
Locus_21801.0|BlastHit|gi|3334458|sp|P53348.2|BTG1_BOVIN
Locus_21814.0|BlastHit|gi|238064958|sp|A1ZAI5.1|FACR1_DROME
Locus_21849.0|BlastHit|gi|1346652|sp|Q01728.3|NAC1_RAT
Locus_21859.1|BlastHit|gi|2500907|sp|Q24143.1|HR96_DROME
Locus_21871.0|BlastHit|gi|81887353|sp|Q505J8.1|SYFA_RAT
Locus_21894.0|BlastHit|gi|30913213|sp|Q9JK84.1|PAR6G_MOUSE
Locus_21897.0|BlastHit|gi|88909158|sp|Q4G061.1|EIF3B_RAT
Locus_21913.0|BlastHit|gi|3024715|sp|O08807.1|PRDX4_MOUSE
Locus_21940.0|BlastHit|gi|122134262|sp|Q1LZ78.1|NTPCR_BOVIN
Locus_22014.0|BlastHit|gi|23821818|sp|O46419.1|LIPT_BOVIN
Locus_22019.0|BlastHit|gi|75056123|sp|Q9GLE4.1|MMP14_BOVIN
Locus_22035.0|BlastHit|gi|1705630|sp|P00787.2|CATB_RAT
Locus_22088.0|BlastHit|gi|6226045|sp|O14807.2|RASM_HUMAN
Locus_22107.0|BlastHit|gi|44888278|sp|Q8BXQ2.2|PIGT_MOUSE
Locus_22145.0|BlastHit|gi|317374848|sp|A0MTA1.1|APEX1_DANRE
Locus_22176.0|BlastHit|gi|1710845|sp|P51893.1|SAHHA_XENLA
Locus_22260.0|BlastHit|gi|547984|sp|Q05752.2|NDUA7_BOVIN
Locus_22318.0|BlastHit|gi|81882206|sp|P70280.1|VAMP7_MOUSE
Locus_22319.0|BlastHit|gi|136614|sp|P07607.1|TYSY_MOUSE
Locus_22322.0|BlastHit|gi|730031|sp|P40423.1|SQH_DROME
Locus_22323.1_hypothetical_protein_DAPPUDRAFT_304124_[Daphnia_pulex]
Locus_22367.0|BlastHit|gi|55584008|sp|Q9W1V3.1|FBRL_DROME
Locus_22403.0|BlastHit|gi|122144044|sp|Q3SZB4.1|ACADM_BOVIN
Locus_22413.0|BlastHit|gi|68565951|sp|Q9V3U2.1|NHP2_DROME
Locus_22465.0_hypothetical_protein_L798_01642_[Zootermopsis_nevadensis]
Locus_22477.0|BlastHit|gi|12644154|sp|P20042.2|IF2B_HUMAN
Locus_22499.0|BlastHit|gi|52783086|sp|Q921Y2.1|IMP3_MOUSE
Locus_22501.0|BlastHit|gi|20141793|sp|Q15428.2|SF3A2_HUMAN
Locus_22528.1|BlastHit|gi|25008165|sp|Q61335.3|BAP31_MOUSE
Locus_22547.0|BlastHit|gi|12643402|sp|Q92506.2|DHB8_HUMAN
Locus_22564.0|BlastHit|gi|118373|sp|P27117.1|DCOR_BOVIN
Locus_22592.0|BlastHit|gi|135628|sp|P29052.1|TF2B_DROME
Locus_22605.0|BlastHit|gi|730564|sp|P39872.2|RL3_BOVIN
Locus_22632.0|BlastHit|gi|13959572|sp|Q9VZD5.1|RT06_DROME
Locus_22707.0|BlastHit|gi|49066053|sp|Q9NFT7.4|HXK2_DROME
Locus_22708.0|BlastHit|gi|121958854|sp|Q1HPL8.1|NDUBA_BOMMO
Locus_22745.0|BlastHit|gi|47606794|sp|Q9V3J1.2|VATH_DROME
Locus_22760.0|BlastHit|gi|146325737|sp|Q658P3.2|STEA3_HUMAN
Locus_22821.0|BlastHit|gi|728792|sp|P41340.1|ACT3_LIMPO
Locus_22822.0|BlastHit|gi|134095|sp|P08579.1|RU2B_HUMAN
Locus_22836.0|BlastHit|gi|62901051|sp|Q9DCF9.1|SSRG_MOUSE
Locus_22853.0|BlastHit|gi|129693|sp|P17917.2|PCNA_DROME
Locus_22868.0|BlastHit|gi|1174470|sp|P46978.1|STT3A_MOUSE
Locus_22900.0|BlastHit|gi|122140367|sp|Q3T0E1.1|EXOS3_BOVIN
Locus_22904.0|BlastHit|gi|341942182|sp|Q8CCF0.3|PRP31_MOUSE
Locus_22923.0|BlastHit|gi|121953120|sp|Q0E959.1|RM34_DROME
Locus_22947.0|BlastHit|gi|75041808|sp|Q5RA02.1|XPOT_PONAB
Locus_22949.0_hypothetical_protein_L798_12523,_partial_[Zootermopsis_nevadensis]
Locus_22964.0|BlastHit|gi|82183742|sp|Q6GL04.1|TERA_XENTR
Locus_22982.0|BlastHit|gi|20140087|sp|Q90XD2.1|SPEB_CHICK
Locus_23041.0|BlastHit|gi|81878771|sp|Q8R0J7.1|VP37B_MOUSE
Locus_23055.0|BlastHit|gi|3122049|sp|Q14117.1|DPYS_HUMAN
Locus_23059.0|BlastHit|gi|82112105|sp|Q98TX3.1|PDCD4_CHICK
Locus_23082.0|BlastHit|gi|68565701|sp|Q5UIP0.2|RIF1_HUMAN
Locus_23148.0|BlastHit|gi|1168849|sp|P41731.2|CD63_MOUSE
Locus_23160.0|BlastHit|gi|54036435|sp|O35814.1|STIP1_RAT
Locus_23181.0|BlastHit|gi|205831550|sp|Q03168.2|ASPP_AEDAE
Locus_23182.0|BlastHit|gi|83286899|sp|P69478.1|CHSTB_RAT
Locus_23212.1|BlastHit|gi|82186165|sp|Q6P112.1|RGL1_DANRE
Locus_23220.0|BlastHit|gi|73620981|sp|P12252.4|PDE4B_DROME
Locus_23229.0|BlastHit|gi|112987|sp|P00507.2|AATM_RAT
Locus_23259.0|BlastHit|gi|9087114|sp|O08918.3|CCNG2_MOUSE
Locus_23288.0|BlastHit|gi|52000827|sp|Q8HXG6.3|NDUAB_BOVIN
Locus_23313.0|BlastHit|gi|12644421|sp|Q24214.2|CANB2_DROME
Locus_23315.0|BlastHit|gi|6919838|sp|Q9X248.1|FABG_THEMA
Locus_23327.0|BlastHit|gi|51701863|sp|Q9V3H2.1|PSDE_DROME
Locus_23334.0|BlastHit|gi|130859|sp|P25788.2|PSA3_HUMAN
Locus_23347.0|BlastHit|gi|116242812|sp|P29083.2|T2EA_HUMAN
Locus_23350.0|BlastHit|gi|341941188|sp|Q99LH1.2|NOG2_MOUSE
Locus_23361.0|BlastHit|gi|116248088|sp|Q32L93.1|GMPR2_BOVIN
Locus_23468.0|BlastHit|gi|82084052|sp|Q66XS7.1|NDUS4_GECJA
Locus_23480.0|BlastHit|gi|148886601|sp|Q502L2.2|PGAM5_DANRE
Locus_23483.0|BlastHit|gi|122069625|sp|Q2TBS2.1|RM21_BOVIN
Locus_23489.0|BlastHit|gi|74734684|sp|Q9NX20.1|RM16_HUMAN
Locus_23494.0|BlastHit|gi|134312|sp|P02636.1|SCPA_PENSP
Locus_23547.0|BlastHit|gi|75058087|sp|Q7YR75.1|RM12_BOVIN
Locus_23550.0|BlastHit|gi|38257658|sp|Q8MZC4.1|CRLS1_DROME
Locus_23568.0|BlastHit|gi|73917775|sp|Q503V0.3|CHMP6_DANRE
Locus_23589.0|BlastHit|gi|148877250|sp|Q9FKK7.2|XYLA_ARATH
Locus_23610.0|BlastHit|gi|81890431|sp|Q641Y2.1|NDUS2_RAT
Locus_23619.0|BlastHit|gi|146345383|sp|P00920.4|CAH2_MOUSE
Locus_23628.0|BlastHit|gi|223635262|sp|A7GPY2.1|KYNB_BACCN
Locus_23657.0|BlastHit|gi|166225652|sp|A1L1C5.1|URAD_XENLA
Locus_23680.0|BlastHit|gi|14285410|sp|Q9Y3B2.1|EXOS1_HUMAN
Locus_23689.0|BlastHit|gi|38372258|sp|Q9VCY8.2|ADRL_DROME
Locus_23740.0|BlastHit|gi|160409939|sp|A2ARV4.1|LRP2_MOUSE
Locus_23775.0|BlastHit|gi|30580619|sp|P70191.1|TRAF5_MOUSE
Locus_23784.0|BlastHit|gi|50401534|sp|Q7ZW41.1|RPB7_DANRE
Locus_23786.0|BlastHit|gi|48428688|sp|Q9NRA2.2|S17A5_HUMAN
Locus_23830.0|BlastHit|gi|119367489|sp|Q28GH3.1|SAE2_XENTR
Locus_23831.0|BlastHit|gi|135232|sp|P29084.1|T2EB_HUMAN
Locus_23832.1|BlastHit|gi|20455166|sp|O08587.2|NUP50_RAT
Locus_23860.0|BlastHit|gi|59803098|sp|Q16851.5|UGPA_HUMAN
Locus_23865.0|BlastHit|gi|122063429|sp|Q3T168.1|CYBP_BOVIN
Locus_23866.0|BlastHit|gi|23813917|sp|Q13356.1|PPIL2_HUMAN
Locus_23903.0|BlastHit|gi|130358|sp|P28288.1|ABCD3_HUMAN
Locus_23922.0|BlastHit|gi|46396017|sp|Q9NZN8.1|CNOT2_HUMAN
Locus_23954.0|BlastHit|gi|7387725|sp|Q9WVK7.1|HCDH_RAT
Locus_23975.0|BlastHit|gi|341940516|sp|Q9JLB4.3|CUBN_MOUSE
Locus_23977.0|BlastHit|gi|51316067|sp|Q95M17.1|CHIA_BOVIN
Locus_23996.0|BlastHit|gi|12644041|sp|O01666.2|ATPG_DROME
Locus_24013.1|BlastHit|gi|23503090|sp|Q62425.2|NDUA4_MOUSE
Locus_24029.0|BlastHit|gi|160395584|sp|Q7Q021.4|GLT25_ANOGA
Locus_24092.0|BlastHit|gi|308153557|sp|Q60520.3|SIN3A_MOUSE
Locus_24109.0|BlastHit|gi|51316213|sp|Q6GVM3.3|IF1AY_PANTR
Locus_24118.0|BlastHit|gi|60390866|sp|Q5SSI6.1|UTP18_MOUSE
Locus_24119.0|BlastHit|gi|74848914|sp|Q9GV27.1|EIF3H_BOMMO
Locus_24133.0|BlastHit|gi|30581054|sp|P48601.2|PRS4_DROME
Locus_24153.0|BlastHit|gi|11386857|sp|Q9W0P5.1|GALE_DROME
Locus_24158.0|BlastHit|gi|67461733|sp|Q68FW4.1|STX18_RAT
Locus_24162.0|BlastHit|gi|75041930|sp|Q5RAT4.1|ENOF1_PONAB
Locus_24214.1|BlastHit|gi|75041948|sp|Q5RAX0.1|PAF1_PONAB
Locus_24221.0|BlastHit|gi|25453430|sp|Q27367.2|CRQ_DROME
Locus_24252.0|BlastHit|gi|399496|sp|Q01543.1|FLI1_HUMAN
Locus_24258.0|BlastHit|gi|1703326|sp|P50583.3|AP4A_HUMAN
Locus_24275.0|BlastHit|gi|399217|sp|P30932.2|CD9_BOVIN
Locus_24286.0|BlastHit|gi|543797|sp|P07764.5|ALF_DROME
Locus_24332.0|BlastHit|gi|327478582|sp|P13284.3|GILT_HUMAN
Locus_24352.1|BlastHit|gi|193806339|sp|P41822.2|FRI_AEDAE
Locus_24354.0|BlastHit|gi|122135715|sp|Q2HJ98.1|FAHD1_BOVIN
Locus_24355.0|BlastHit|gi|313104268|sp|P30536.3|TSPOA_HUMAN
Locus_24356.0|BlastHit|gi|82184566|sp|Q6GQ48.1|LIAS_XENLA
Locus_24370.0|BlastHit|gi|116242689|sp|P11966.2|ODPB_BOVIN
Locus_24398.0|BlastHit|gi|121993808|sp|Q29HY3.1|CDC42_DROPS
Locus_24428.0|BlastHit|gi|13124554|sp|O44437.1|SMD3_DROME
Locus_24444.0|BlastHit|gi|82080931|sp|Q5ZI03.1|CIR1_CHICK
Locus_24447.0|BlastHit|gi|14916636|sp|Q9XTL9.2|PYG_DROME
Locus_24449.0|BlastHit|gi|50403748|sp|P55735.3|SEC13_HUMAN
Locus_24454.0|BlastHit|gi|294862526|sp|Q2KJC9.4|AL7A1_BOVIN
Locus_24460.0|BlastHit|gi|28381357|sp|Q9UI10.2|EI2BD_HUMAN
Locus_24472.0|BlastHit|gi|82229908|sp|Q561P5.1|MCM5_XENTR
Locus_24473.0|BlastHit|gi|50401156|sp|Q9D1I5.1|MCEE_MOUSE
Locus_24489.0|BlastHit|gi|81910895|sp|Q6AYL5.1|SF3B4_RAT
Locus_24490.0|BlastHit|gi|41688711|sp|Q8MS27.1|RM35_DROME
Locus_24509.0|BlastHit|gi|73919440|sp|Q5M8Y1.1|SPCS2_XENTR
Locus_24565.0|BlastHit|gi|548941|sp|P36975.1|SNP25_DROME
Locus_24583.0|BlastHit|gi|31340522|sp|P36241.2|RL19_DROME
Locus_24592.0|BlastHit|gi|73917752|sp|Q5XGW6.1|CHM4B_XENLA
Locus_24676.0|BlastHit|gi|47116030|sp|Q91VS7.3|MGST1_MOUSE
Locus_24681.0|BlastHit|gi|21542002|sp|Q24740.1|CDC37_DROVI
Locus_24688.1|BlastHit|gi|82104700|sp|Q8QG61.1|CRY1_CHICK
Locus_24737.0|BlastHit|gi|6174942|sp|Q94920.3|VDAC_DROME
Locus_24750.0|BlastHit|gi|66773867|sp|Q5RA17.1|RRP7A_PONAB
Locus_24783.0|BlastHit|gi|82176771|sp|Q7ZYA2.1|TAF8_XENLA
Locus_24789.0|BlastHit|gi|18202518|sp|Q23983.1|SNAP_DROME
Locus_24798.0|BlastHit|gi|126986|sp|P20108.1|PRDX3_MOUSE
Locus_24812.0|BlastHit|gi|62287121|sp|Q99MZ7.1|PECR_MOUSE
Locus_24836.0|BlastHit|gi|2499317|sp|Q63362.3|NDUA5_RAT
Locus_24896.0|BlastHit|gi|7676152|sp|P12310.2|DHG_BACSU
Locus_24912.0|BlastHit|gi|74869864|sp|Q9VM71.2|XRN2_DROME
Locus_24922.0|BlastHit|gi|45477220|sp|O88280.1|SLIT3_RAT
Locus_24931.0|BlastHit|gi|123790899|sp|Q3U4H6.1|HEXDC_MOUSE
Locus_24934.0|BlastHit|gi|140602|sp|P21369.1|PNCA_ECOLI
Locus_25046.0|BlastHit|gi|341940993|sp|Q9Z2L6.3|MINP1_MOUSE
Locus_25067.0|BlastHit|gi|464608|sp|P35244.1|RFA3_HUMAN
Locus_25071.0_mismatch_repair_ATPase_Msh4_[Daphnia_pulex]
Locus_25102.0|BlastHit|gi|17865628|sp|Q9PUN2.1|SMUF1_XENLA
Locus_25122.0|BlastHit|gi|46576203|sp|Q9GLN5.1|BIRC5_PIG
Locus_25139.0|BlastHit|gi|3334209|sp|O14929.1|HAT1_HUMAN
Locus_25143.0|BlastHit|gi|82182030|sp|Q6AZN4.1|RM15_XENLA
Locus_25170.0|BlastHit|gi|73620960|sp|Q24324.2|DSOR1_DROME
Locus_25200.0|BlastHit|gi|187471142|sp|A7RT29.1|HBXIP_NEMVE
Locus_25205.1|BlastHit|gi|166223489|sp|Q5ZL33.2|STRAP_CHICK
Locus_25222.0|BlastHit|gi|182649418|sp|A7RX26.1|HUTI_NEMVE
Locus_25223.0|BlastHit|gi|3914156|sp|O44081.1|DKC1_DROME
Locus_25253.0|BlastHit|gi|81900425|sp|Q8CHP8.1|PGP_MOUSE
Locus_25321.0|BlastHit|gi|75075675|sp|Q4R4E1.1|PIGM_MACFA
Locus_25327.0|BlastHit|gi|81883542|sp|Q5U317.1|FIP1_RAT
Locus_25349.0|BlastHit|gi|1706870|sp|P30043.3|BLVRB_HUMAN
Locus_25350.0|BlastHit|gi|32363159|sp|Q99L13.1|3HIDH_MOUSE
Locus_25354.0|BlastHit|gi|82225271|sp|Q9YGD2.1|SUCA_COLLI
Locus_25373.0|BlastHit|gi|1352723|sp|P49024.1|PAXI_CHICK
Locus_25398.0|BlastHit|gi|187608833|sp|Q99MD6.2|TRXR3_MOUSE
Locus_25399.0|BlastHit|gi|135040|sp|P07768.3|SUIS_RABIT
Locus_25400.0|BlastHit|gi|1350593|sp|P48148.1|RHO1_DROME
Locus_25409.0|BlastHit|gi|75055096|sp|Q5RBX2.1|BET1L_PONAB
Locus_25433.1|BlastHit|gi|19863257|sp|Q13616.2|CUL1_HUMAN
Locus_25453.1|BlastHit|gi|75069845|sp|Q58D31.3|DHSO_BOVIN
Locus_25501.0|BlastHit|gi|122135298|sp|Q29RP9.1|GATA_BOVIN
Locus_25505.0|BlastHit|gi|81883392|sp|Q5RKH6.1|OS9_RAT
Locus_25552.0|BlastHit|gi|17369766|sp|Q9VCA9.1|SPCS3_DROME
Locus_25577.1|BlastHit|gi|48428484|sp|Q9BXM7.1|PINK1_HUMAN
Locus_25583.0|BlastHit|gi|1174432|sp|P41689.1|SPYA_FELCA
Locus_25610.0|BlastHit|gi|134035040|sp|Q9DBY1.3|SYVN1_MOUSE
Locus_25616.0|BlastHit|gi|1171772|sp|P46461.1|NSF1_DROME
Locus_25620.0|BlastHit|gi|73917780|sp|Q6PBQ2.1|CHMP7_DANRE
Locus_25638.0|BlastHit|gi|62900285|sp|Q8BH95.1|ECHM_MOUSE
Locus_25652.0|BlastHit|gi|311033385|sp|P23434.2|GCSH_HUMAN
Locus_25670.0|BlastHit|gi|17380252|sp|P70195.1|PSB7_MOUSE
Locus_25673.0|BlastHit|gi|20137699|sp|O70152.1|DPM1_MOUSE
Locus_25724.0|BlastHit|gi|21264423|sp|P21266.3|GSTM3_HUMAN
Locus_25742.0|BlastHit|gi|257051070|sp|P53992.3|SC24C_HUMAN
Locus_25752.0|BlastHit|gi|81541067|sp|Q9I234.1|KYNB_PSEAE
Locus_25785.0|BlastHit|gi|74866395|sp|Q94521.1|DNAT_DROME
Locus_25809.0|BlastHit|gi|62296810|sp|Q63081.2|PDIA6_RAT
Locus_25813.0|BlastHit|gi|9297057|sp|Q9VND8.1|RHEB_DROME
Locus_25826.0|BlastHit|gi|160385708|sp|Q9BUQ8.3|DDX23_HUMAN
Locus_25839.0|BlastHit|gi|296439468|sp|Q13620.4|CUL4B_HUMAN
Locus_25840.1|BlastHit|gi|1168731|sp|P45594.1|CADF_DROME
Locus_25856.0|BlastHit|gi|82185925|sp|Q6NYG8.1|DPYD_DANRE
Locus_25860.0|BlastHit|gi|12229574|sp|Q15389.2|ANGP1_HUMAN
Locus_25863.0|BlastHit|gi|6225843|sp|O60760.3|HPGDS_HUMAN
Locus_25872.0|BlastHit|gi|17369753|sp|Q9V411.1|NOG1_DROME
Locus_25875.0|BlastHit|gi|37999815|sp|Q9V7Y2.1|SGPL_DROME
Locus_25883.0|BlastHit|gi|31077161|sp|P52624.2|UPP1_MOUSE
Locus_25894.2|BlastHit|gi|20455506|sp|Q60715.2|P4HA1_MOUSE
Locus_25900.0|BlastHit|gi|115311242|sp|Q5YW75.1|ECTD_NOCFA
Locus_25904.0|BlastHit|gi|341941077|sp|Q4U2R1.3|HERC2_MOUSE
Locus_25947.0|BlastHit|gi|123893574|sp|Q29R99.1|LIPT2_DANRE
Locus_25948.0|BlastHit|gi|2497498|sp|Q16774.2|KGUA_HUMAN
Locus_25955.1|BlastHit|gi|82186176|sp|Q6P1S4.1|SYRC_XENTR
Locus_25998.0|BlastHit|gi|13431851|sp|P82347.1|SGCD_MOUSE
Locus_26012.0|BlastHit|gi|110825710|sp|Q02337.2|BDH_BOVIN
Locus_26016.0|BlastHit|gi|17367081|sp|Q9SF85.1|ADK1_ARATH
Locus_26020.0|BlastHit|gi|257096251|sp|B0W3L6.1|CARM1_CULQU
Locus_26047.0|BlastHit|gi|341940800|sp|Q3UDW8.2|HGNAT_MOUSE
Locus_26085.0|BlastHit|gi|3041732|sp|P09671.3|SODM_MOUSE
Locus_26093.0|BlastHit|gi|66774003|sp|Q7TNC8.1|GLRA2_MOUSE
Locus_26099.1|BlastHit|gi|34395772|sp|Q8CEE7.1|RDH13_MOUSE
Locus_26106.0|BlastHit|gi|27923748|sp|Q9NGC3.2|CEG1A_DROME
Locus_26116.0|BlastHit|gi|13124024|sp|Q9PW70.1|CISH_CHICK
Locus_26121.0|BlastHit|gi|17865553|sp|Q99N95.1|RM03_MOUSE
Locus_26125.2|BlastHit|gi|122140852|sp|Q3ZBY7.1|DEGS1_BOVIN
Locus_26146.0|BlastHit|gi|143811452|sp|Q13905.3|RPGF1_HUMAN
Locus_26172.0|BlastHit|gi|6015048|sp|O46629.1|ECHB_BOVIN
Locus_26193.0|BlastHit|gi|223590061|sp|Q29IK4.2|RM22_DROPS
Locus_26228.0|BlastHit|gi|31340424|sp|Q8WTC1.2|RT15_DROME
Locus_26233.0|BlastHit|gi|81904744|sp|Q9D1I6.1|RM14_MOUSE
Locus_26252.0|BlastHit|gi|61252765|sp|Q9Y5W5.3|WIF1_HUMAN
Locus_26280.0|BlastHit|gi|82200144|sp|Q6DEB1.1|AT2L1_XENLA
Locus_26283.1|BlastHit|gi|296434410|sp|Q7Z569.2|BRAP_HUMAN
Locus_26284.0|BlastHit|gi|129330|sp|P23636.1|PP2A2_SCHPO
Locus_26314.0|BlastHit|gi|12230002|sp|Q9VCA5.1|SYFB_DROME
Locus_26321.0|BlastHit|gi|74764641|sp|O77457.1|T23O_ANOGA
Locus_26332.0|BlastHit|gi|82188721|sp|Q7ZVX6.1|UBA3_DANRE
Locus_26337.0|BlastHit|gi|13959708|sp|O42130.2|TOP2A_CHICK
Locus_26351.0|BlastHit|gi|23396498|sp|Q96KP4.2|CNDP2_HUMAN
Locus_26409.0|BlastHit|gi|82185993|sp|Q6NYU7.1|UPP_DANRE
Locus_26424.0|BlastHit|gi|12643402|sp|Q92506.2|DHB8_HUMAN
Locus_26431.0|BlastHit|gi|17375506|sp|Q15054.2|DPOD3_HUMAN
Locus_26460.0|BlastHit|gi|110288002|sp|Q2TA03.1|UB2J2_BOVIN
Locus_26474.0|BlastHit|gi|82237360|sp|Q6NZ13.1|NBL1_DANRE
Locus_26482.0|BlastHit|gi|73622264|sp|P14576.2|SRP54_MOUSE
Locus_26490.0|BlastHit|gi|82184315|sp|Q6GNX5.1|TM203_XENLA
Locus_26496.0|BlastHit|gi|8134713|sp|P97355.1|SPSY_MOUSE
Locus_26501.0|BlastHit|gi|37999493|sp|Q13231.1|CHIT1_HUMAN
Locus_26512.0|BlastHit|gi|22653707|sp|Q9CQ36.1|DPOE4_MOUSE
Locus_26519.0|BlastHit|gi|82188598|sp|Q7ZV68.1|VPS29_DANRE
Locus_26521.0|BlastHit|gi|341940721|sp|P35576.2|G6PC_MOUSE
Locus_26528.0|BlastHit|gi|123892602|sp|Q28DR7.1|DCTN6_XENTR
Locus_26537.0|BlastHit|gi|152125829|sp|Q5T013.2|HYI_HUMAN
Locus_26546.0|BlastHit|gi|29839593|sp|Q91W90.2|TXND5_MOUSE
Locus_26571.0|BlastHit|gi|2497623|sp|Q95028.1|LDH_DROME
Locus_26585.0|BlastHit|gi|82121035|sp|Q9YH58.1|FTCD_CHICK
Locus_26587.0|BlastHit|gi|296452908|sp|Q13435.2|SF3B2_HUMAN
Locus_26611.0|BlastHit|gi|123885682|sp|Q0IHI6.1|MED30_XENLA
Locus_26612.0|BlastHit|gi|206729942|sp|O15550.2|KDM6A_HUMAN
Locus_26627.0|BlastHit|gi|74710634|sp|Q6ZN80.1|MGAL1_HUMAN
Locus_26628.0|BlastHit|gi|224487971|sp|B4KN00.1|EIF3C_DROMO
Locus_26629.0|BlastHit|gi|75060492|sp|Q58DK5.1|HEM2_BOVIN
Locus_26634.0|BlastHit|gi|75069845|sp|Q58D31.3|DHSO_BOVIN
Locus_26645.0|BlastHit|gi|59797979|sp|Q9W092.1|CHIT2_DROME
Locus_26652.0|BlastHit|gi|62510811|sp|Q8HXX2.3|MPI_MACFA
Locus_26656.0|BlastHit|gi|8928355|sp|Q9VAN0.1|SERC_DROME
Locus_26665.0|BlastHit|gi|20178134|sp|Q99MN1.1|SYK_MOUSE
Locus_26666.0|BlastHit|gi|68565632|sp|Q5RBU7.1|PCP_PONAB
Locus_26672.2|BlastHit|gi|124807|sp|P23677.1|IP3KA_HUMAN
Locus_26674.0|BlastHit|gi|5921205|sp|P35381.2|ATPA_DROME
Locus_26698.0|BlastHit|gi|205831554|sp|Q7ZVF3.2|DHSA_DANRE
Locus_26728.0|BlastHit|gi|205831550|sp|Q03168.2|ASPP_AEDAE
Locus_26787.0|BlastHit|gi|2501094|sp|Q63635.1|STX6_RAT
Locus_26805.0|BlastHit|gi|116242708|sp|Q96G03.4|PGM2_HUMAN
Locus_26821.0|BlastHit|gi|1353181|sp|P20107.2|ZRC1_YEAST
Locus_26822.0|BlastHit|gi|74750974|sp|Q8N3Y7.2|RDHE2_HUMAN
Locus_26829.0|BlastHit|gi|52000667|sp|P81900.2|KAPR2_DROME
Locus_26847.0|BlastHit|gi|121990043|sp|Q295Y7.1|GMPPB_DROPS
Locus_26856.0|BlastHit|gi|6016128|sp|Q62867.1|GGH_RAT
Locus_26858.0|BlastHit|gi|81908880|sp|Q504N0.1|CBPA2_MOUSE
Locus_26863.0|BlastHit|gi|313471317|sp|B4NG41.1|MTNA_DROWI
Locus_26871.0|BlastHit|gi|78099120|sp|Q6PCT5.1|PQBP1_RAT
Locus_26890.0|BlastHit|gi|61212137|sp|Q9NPF2.1|CHSTB_HUMAN
Locus_26930.0|BlastHit|gi|34223744|sp|Q9VCR7.2|CTNS_DROME
Locus_26934.0|BlastHit|gi|52783455|sp|Q8BWF0.1|SSDH_MOUSE
Locus_26936.0|BlastHit|gi|83286949|sp|Q8CFY5.1|COX10_MOUSE
Locus_26944.0|BlastHit|gi|1703235|sp|P15122.3|ALDR_RABIT
Locus_26990.0|BlastHit|gi|120742|sp|P08059.3|G6PI_PIG
Locus_27053.0|BlastHit|gi|189038855|sp|P24155.4|THOP1_RAT
Locus_27055.0|BlastHit|gi|18202857|sp|Q9DC48.1|PRP17_MOUSE
Locus_27068.0|BlastHit|gi|306526267|sp|Q6TH47.3|STBPA_DANRE
Locus_27071.0|BlastHit|gi|341940967|sp|Q810V0.2|MPP10_MOUSE
Locus_27082.0|BlastHit|gi|46395991|sp|Q9H553.1|ALG2_HUMAN
Locus_27088.0|BlastHit|gi|172046804|sp|Q4QRK0.2|AMPM1_DANRE
Locus_27098.0|BlastHit|gi|110815927|sp|Q60GF7.2|PIGX_RAT
Locus_27126.0|BlastHit|gi|147744555|sp|Q9BZJ0.4|CRNL1_HUMAN
Locus_27127.0|BlastHit|gi|51701458|sp|Q9VCI5.1|DHSD_DROME
Locus_27128.0|BlastHit|gi|21431819|sp|Q03206.2|RAC1_CAEEL
Locus_27131.0|BlastHit|gi|74866395|sp|Q94521.1|DNAT_DROME
Locus_27140.0|BlastHit|gi|82181810|sp|Q68F62.1|MP17L_XENLA
Locus_27148.0|BlastHit|gi|296439445|sp|Q07075.3|AMPE_HUMAN
Locus_27152.0|BlastHit|gi|112971|sp|P00504.3|AATC_CHICK
Locus_27163.0|BlastHit|gi|158514279|sp|A5D8M6.1|SBDS_XENLA
Locus_27177.0|BlastHit|gi|341941975|sp|Q6QI06.2|RICTR_MOUSE
Locus_27193.0|BlastHit|gi|123913127|sp|Q28IE5.1|NIT2_XENTR
Locus_27205.0|BlastHit|gi|122144266|sp|Q0P5L5.1|SUMF1_BOVIN
Locus_27230.0|BlastHit|gi|2851430|sp|P12646.2|G6PD_DROME
Locus_27232.0|BlastHit|gi|59798478|sp|Q9W1V6.1|PRPD3_DROME
Locus_27255.0|BlastHit|gi|117949609|sp|O00567.4|NOP56_HUMAN
Locus_27258.0|BlastHit|gi|81898164|sp|Q8BZA9.1|TIGAR_MOUSE
Locus_27261.0|BlastHit|gi|115503757|sp|Q7YQK3.2|4F2_RABIT
Locus_27276.0|BlastHit|gi|12644364|sp|P91929.2|NDUAA_DROME
Locus_27326.0|BlastHit|gi|13123993|sp|Q9VCE1.1|BECN1_DROME
Locus_27348.0|BlastHit|gi|121284|sp|P17439.1|GLCM_MOUSE
Locus_27349.0|BlastHit|gi|75040807|sp|Q5NVR2.1|MDHM_PONAB
Locus_27374.0|BlastHit|gi|92090643|sp|Q9EQS0.2|TALDO_RAT
Locus_27383.0|BlastHit|gi|300669687|sp|Q9ULR0.3|ISY1_HUMAN
Locus_27398.1|BlastHit|gi|311033537|sp|A5PLL7.3|TM189_HUMAN
Locus_27404.0|BlastHit|gi|73622102|sp|Q8TCF1.1|ZFAN1_HUMAN
Locus_27440.0|BlastHit|gi|172045566|sp|P11024.3|NNTM_BOVIN
Locus_27442.0|BlastHit|gi|1729833|sp|Q01664.2|TFAP4_HUMAN
Locus_27458.0|BlastHit|gi|62901059|sp|Q9VFB2.2|RT10_DROME
Locus_27462.0|BlastHit|gi|73919326|sp|Q5RJU0.1|SNF8_XENTR
Locus_27466.0|BlastHit|gi|6919994|sp|Q27245.1|YH24_CAEEL
Locus_27489.0|BlastHit|gi|22001930|sp|Q9VHN6.1|RM19_DROME
Locus_27503.0|BlastHit|gi|19855045|sp|O08849.2|RGS2_MOUSE
Locus_27519.0|BlastHit|gi|166215087|sp|Q9VJ79.4|PDE11_DROME
Locus_27528.0|BlastHit|gi|728991|sp|P39736.1|BX42_DROME
Locus_27537.0|BlastHit|gi|82186503|sp|Q6P6Z0.1|DDB1_XENLA
Locus_27552.0|BlastHit|gi|32699625|sp|Q9VN93.2|CPR1_DROME
Locus_27563.0|BlastHit|gi|34922250|sp|Q9UKV5.2|AMFR2_HUMAN
Locus_27586.0|BlastHit|gi|81902386|sp|Q91X83.1|METK1_MOUSE
Locus_27610.0|BlastHit|gi|187470744|sp|A5PJG7.1|CCHL_BOVIN
Locus_27620.0|BlastHit|gi|341940670|sp|P70428.2|EXT2_MOUSE
Locus_27641.0|BlastHit|gi|229463026|sp|Q99666.3|RGPD5_HUMAN
Locus_27653.0|BlastHit|gi|30580490|sp|Q9EPA7.2|NMNA1_MOUSE
Locus_27674.0|BlastHit|gi|110832757|sp|Q9NR71.2|ASAH2_HUMAN
Locus_27678.0|BlastHit|gi|81883800|sp|Q5XIL3.1|RPC3_RAT
Locus_27686.0|BlastHit|gi|182702124|sp|O42412.3|IOD3_CHICK
Locus_27691.0|BlastHit|gi|172044081|sp|A2RU49.2|AGPD1_HUMAN
Locus_27697.0|BlastHit|gi|38372481|sp|Q8BGA9.1|OXA1L_MOUSE
Locus_27698.0|BlastHit|gi|3913718|sp|O43826.1|G6PT1_HUMAN
Locus_27710.0|BlastHit|gi|81819823|sp|Q5L3G4.1|ALR_GEOKA
Locus_27720.0|BlastHit|gi|68067543|sp|P07192.2|MAL3_DROME
Locus_27746.0|BlastHit|gi|78103352|sp|Q9CQ56.1|USE1_MOUSE
Locus_27750.1|BlastHit|gi|308153402|sp|P46952.2|3HAO_HUMAN
Locus_27751.0|BlastHit|gi|121717|sp|P04905.2|GSTM1_RAT
Locus_27753.0|BlastHit|gi|56404954|sp|Q9CQS5.1|RIOK2_MOUSE
Locus_27764.0|BlastHit|gi|21541962|sp|Q9QZU7.1|BODG_RAT
Locus_27769.0|BlastHit|gi|2493525|sp|Q98943.2|CASP2_CHICK
Locus_27772.0|BlastHit|gi|123928|sp|P07687.1|HYEP_RAT
Locus_27778.0|BlastHit|gi|114713|sp|P17735.1|ATTY_HUMAN
Locus_27785.1|BlastHit|gi|6015057|sp|Q92005.1|EF1A_DANRE
Locus_27819.0|BlastHit|gi|81906067|sp|Q9DB60.1|PGFS_MOUSE
Locus_27838.0|BlastHit|gi|3182992|sp|P79345.1|NPC2_BOVIN
Locus_27859.0|BlastHit|gi|306531055|sp|D4A1J4.2|BDH2_RAT
Locus_27866.1|BlastHit|gi|28380062|sp|Q9VXK6.1|IF5_DROME
Locus_27885.0|BlastHit|gi|93141310|sp|Q12981.3|SEC20_HUMAN
Locus_27888.0|BlastHit|gi|342187160|sp|Q6P5E4.4|UGGG1_MOUSE
Locus_27903.0|BlastHit|gi|2495109|sp|Q64471.3|GSTT1_MOUSE
Locus_27932.0|BlastHit|gi|84029495|sp|Q6ZPY2.2|SMG5_MOUSE
Locus_27939.0|BlastHit|gi|81884709|sp|Q6DFW4.1|NOP58_MOUSE
Locus_27945.0|BlastHit|gi|75045923|sp|Q7YRA3.3|EXOS4_BOVIN
Locus_27952.0|BlastHit|gi|82188244|sp|Q7T3C6.1|CPSF5_DANRE
Locus_27965.0|BlastHit|gi|122140411|sp|Q3T0V9.1|DEOC_BOVIN
Locus_27969.0|BlastHit|gi|109919868|sp|P79098.4|AMPN_BOVIN
Locus_27989.0|BlastHit|gi|34223744|sp|Q9VCR7.2|CTNS_DROME
Locus_27992.0|BlastHit|gi|20141021|sp|Q99JY4.1|TRABD_MOUSE
Locus_28017.0|BlastHit|gi|114150035|sp|Q28C88.1|MOGT1_XENTR
Locus_28017.3|BlastHit|gi|341940613|sp|P28271.3|ACOC_MOUSE
Locus_28021.0|BlastHit|gi|51316507|sp|Q924Z4.1|CERS2_MOUSE
Locus_28042.0|BlastHit|gi|85701141|sp|Q3THS6.2|METK2_MOUSE
Locus_28045.0|BlastHit|gi|85542188|sp|Q7SY23.1|AL4A1_DANRE
Locus_28047.0|BlastHit|gi|1352712|sp|P05120.2|PAI2_HUMAN
Locus_28062.0|BlastHit|gi|20981679|sp|P52209.3|6PGD_HUMAN
Locus_28064.0|BlastHit|gi|57014080|sp|Q80UN9.2|MOD5_MOUSE
Locus_28065.0|BlastHit|gi|131863|sp|P04388.2|RAS2_DROME
Locus_28067.1|BlastHit|gi|462410|sp|P05619.3|ILEU_HORSE
Locus_28083.0|BlastHit|gi|6225842|sp|O73888.3|HPGDS_CHICK
Locus_28095.0|BlastHit|gi|20139178|sp|Q9HBI1.1|PARVB_HUMAN
Locus_28097.0|BlastHit|gi|108935870|sp|P54319.3|PLAP_RAT
Locus_28124.0|BlastHit|gi|125951933|sp|Q6ZQ89.2|MARH6_MOUSE
Locus_28125.0|BlastHit|gi|121328|sp|P13255.2|GNMT_RAT
Locus_28133.0|BlastHit|gi|119359|sp|P08110.1|ENPL_CHICK
Locus_28135.0|BlastHit|gi|82115038|sp|Q9I923.1|RGN_CHICK
Locus_28142.0|BlastHit|gi|81906588|sp|Q9JHG1.1|PIGP_MOUSE
Locus_28176.1|BlastHit|gi|311033473|sp|P30838.3|AL3A1_HUMAN
Locus_28194.1|BlastHit|gi|281312187|sp|A2A6Q5.1|CDC27_MOUSE
Locus_28199.0|BlastHit|gi|134053|sp|P10735.1|RT12_DROME
Locus_28228.0|BlastHit|gi|1705682|sp|P54288.1|CACB2_RABIT
Locus_28231.0|BlastHit|gi|108860959|sp|Q2KID9.1|RT05_BOVIN
Locus_28268.0|BlastHit|gi|115311862|sp|Q1XHY1.1|RT18B_PANTR
Locus_28269.0|BlastHit|gi|110825795|sp|P07031.2|ACYP2_CHICK
Locus_28281.0|BlastHit|gi|6685412|sp|O76767.1|ERD2_DROME
Locus_28288.0|BlastHit|gi|76803554|sp|Q13206.2|DDX10_HUMAN
Locus_28306.0|BlastHit|gi|127717|sp|P29218.1|IMPA1_HUMAN
Locus_28307.0|BlastHit|gi|47116230|sp|Q91Z53.1|GRHPR_MOUSE
Locus_28308.0|BlastHit|gi|6685712|sp|O60733.2|PA2G6_HUMAN
Locus_28328.0|BlastHit|gi|122140310|sp|Q3T001.1|H17B6_BOVIN
Locus_28331.0|BlastHit|gi|48474224|sp|Q8SQC1.1|SCRB1_PIG
Locus_28353.0|BlastHit|gi|13124123|sp|Q13630.1|FCL_HUMAN
Locus_28357.0|BlastHit|gi|33860120|sp|P00690.3|AMYP_PIG
Locus_28357.0|BlastHit|gi|341940214|sp|P00687.2|AMY1_MOUSE
Locus_28374.0|BlastHit|gi|74948615|sp|Q9VVI9.2|CHMP5_DROME
Locus_28378.0|BlastHit|gi|82241376|sp|Q7ZV22.2|MTAP_DANRE
Locus_28386.0|BlastHit|gi|55584180|sp|Q61753.3|SERA_MOUSE
Locus_28387.0|BlastHit|gi|229463041|sp|O14681.4|EI24_HUMAN
Locus_28391.0|BlastHit|gi|81906595|sp|Q9JHS9.1|CWC15_MOUSE
Locus_28411.0|BlastHit|gi|59803098|sp|Q16851.5|UGPA_HUMAN
Locus_28421.0|BlastHit|gi|81907944|sp|Q4V8J4.1|GPAT3_RAT
Locus_28431.0|BlastHit|gi|121956694|sp|Q3T0R7.1|THIM_BOVIN
Locus_28432.0|BlastHit|gi|6016103|sp|O73819.1|GNA14_XENLA
Locus_28440.0|BlastHit|gi|18201959|sp|O13035.1|SAP_CHICK
Locus_28449.0|BlastHit|gi|12644153|sp|P20007.2|PPCK_DROME
Locus_28454.0|BlastHit|gi|30315971|sp|Q9VW26.1|OAT_DROME
Locus_28480.0|BlastHit|gi|341940628|sp|O09174.4|AMACR_MOUSE
Locus_28488.0|BlastHit|gi|82200969|sp|Q6GLK6.1|ACSF3_XENLA
Locus_28491.0|BlastHit|gi|585279|sp|Q08169.1|HUGA_APIME
Locus_28516.1|BlastHit|gi|82179784|sp|Q5RGV1.1|IMDH3_DANRE
Locus_28533.0|BlastHit|gi|108860789|sp|Q2KIZ8.1|MCM6_BOVIN
Locus_28538.0|BlastHit|gi|81873637|sp|Q8BFR4.1|GNS_MOUSE
Locus_28567.0|BlastHit|gi|8928549|sp|O75027.2|ABCB7_HUMAN
Locus_28568.0|BlastHit|gi|75050397|sp|Q9MYY0.2|HPSE_BOVIN
Locus_28574.0|BlastHit|gi|13124177|sp|O61491.1|FLOT1_DROME
Locus_28578.0|BlastHit|gi|13124624|sp|Q9V359.1|VPS28_DROME
Locus_28587.0|BlastHit|gi|26006706|sp|Q8R1S0.2|COQ6_MOUSE
Locus_28587.1|BlastHit|gi|26006706|sp|Q8R1S0.2|COQ6_MOUSE
Locus_28595.0|BlastHit|gi|14286157|sp|Q01604.2|PGK_DROME
Locus_28615.0|BlastHit|gi|20455192|sp|Q9UKK9.1|NUDT5_HUMAN
Locus_28616.0|BlastHit|gi|114162|sp|P18824.1|ARM_DROME
Locus_28627.0|BlastHit|gi|52788305|sp|Q9Z2I9.2|SUCB1_MOUSE
Locus_28644.0|BlastHit|gi|205831550|sp|Q03168.2|ASPP_AEDAE
Locus_28661.0|BlastHit|gi|190358876|sp|Q7SXP2.2|ULA1_DANRE
Locus_28672.0|BlastHit|gi|34395789|sp|Q8TC12.2|RDH11_HUMAN
Locus_28684.0|BlastHit|gi|187609599|sp|A7SMW7.1|L2HDH_NEMVE
Locus_28687.0|BlastHit|gi|62900602|sp|Q9V6U9.2|MECR_DROME
Locus_28692.0|BlastHit|gi|296434442|sp|Q16880.2|CGT_HUMAN
Locus_28693.0|BlastHit|gi|6016127|sp|Q92820.2|GGH_HUMAN
Locus_28700.0|BlastHit|gi|32699688|sp|Q9VF89.1|RM09_DROME
Locus_28701.0|BlastHit|gi|122135265|sp|Q29RI9.1|MAT2B_BOVIN
Locus_28703.1|BlastHit|gi|110282935|sp|P20004.4|ACON_BOVIN
Locus_28706.0|BlastHit|gi|51316457|sp|Q8C0L6.3|PAOX_MOUSE
Locus_28707.0|BlastHit|gi|2851461|sp|Q03755.2|CUT1_CAEEL
Locus_28710.0|BlastHit|gi|121284|sp|P17439.1|GLCM_MOUSE
Locus_28710.0|BlastHit|gi|75041551|sp|Q5R8E3.1|GLCM_PONAB
Locus_28713.0|BlastHit|gi|20177939|sp|Q9NZ01.1|TECR_HUMAN
Locus_28718.0|BlastHit|gi|77416569|sp|Q7T3C7.2|RT4I1_DANRE
Locus_28742.0|BlastHit|gi|74705530|sp|O15504.1|NUPL2_HUMAN
Locus_28745.0|BlastHit|gi|136643|sp|P25867.1|UBCD1_DROME
Locus_28751.0|BlastHit|gi|212276422|sp|P51689.2|ARSD_HUMAN
Locus_28758.1|BlastHit|gi|75070497|sp|Q5R5V4.1|ILK_PONAB
Locus_28778.0|BlastHit|gi|121755|sp|P11167.1|GTR1_RAT
Locus_28797.0|BlastHit|gi|122142874|sp|Q2TU62.1|CLCA1_HORSE
Locus_28798.0|BlastHit|gi|1706098|sp|P51590.1|CP2J3_RAT
Locus_28801.0|BlastHit|gi|68566025|sp|Q5TUE9.1|RM23_ANOGA
Locus_28810.0|BlastHit|gi|81880060|sp|Q99JW2.1|ACY1_MOUSE
Locus_28814.0|BlastHit|gi|73915340|sp|Q8N0W3.2|FUK_HUMAN
Locus_28821.0|BlastHit|gi|1711604|sp|P49888.1|ST1E1_HUMAN
Locus_28840.0|BlastHit|gi|27151704|sp|Q9Y6N5.1|SQRD_HUMAN
Locus_28851.0|BlastHit|gi|71153763|sp|Q9CZU3.1|SK2L2_MOUSE
Locus_28862.0|BlastHit|gi|51316109|sp|Q9QZN4.1|FBX6_MOUSE
Locus_28875.0|BlastHit|gi|122135053|sp|Q24K02.1|IDE_BOVIN
Locus_28884.0|BlastHit|gi|215273952|sp|Q9W5U2.2|CHIT3_DROME
Locus_28894.0|BlastHit|gi|81917524|sp|Q9JK24.2|P2R3C_MOUSE
Locus_28905.0|BlastHit|gi|57012693|sp|Q8BMS4.1|COQ3_MOUSE
Locus_28919.0|BlastHit|gi|9910617|sp|Q9W6S5.1|ALLC_XENLA
Locus_28930.0|BlastHit|gi|81884339|sp|Q68FP5.1|SPN1_RAT
Locus_28938.0|BlastHit|gi|59798478|sp|Q9W1V6.1|PRPD3_DROME
Locus_28956.0|BlastHit|gi|218511774|sp|O95487.2|SC24B_HUMAN
Locus_28962.0|BlastHit|gi|75076495|sp|Q4R6U7.1|RM30_MACFA
Locus_28972.0|BlastHit|gi|19856508|sp|P17210.2|KINH_DROME
Locus_28991.0|BlastHit|gi|12643524|sp|Q9Y105.1|SYQ_DROME
Locus_29028.0|BlastHit|gi|61211706|sp|O88199.1|CHST3_MOUSE
Locus_29030.0|BlastHit|gi|77416574|sp|O08623.1|SQSTM_RAT
Locus_29034.0|BlastHit|gi|17380291|sp|Q92900.2|RENT1_HUMAN
Locus_29036.0|BlastHit|gi|12230398|sp|Q9JJK4.1|PEX3_RAT
Locus_29040.0|BlastHit|gi|122142173|sp|Q0P5B1.1|PEX13_BOVIN
Locus_29041.0|BlastHit|gi|229463034|sp|Q9VFS5.4|PP4R3_DROME
Locus_29061.0|BlastHit|gi|121671|sp|P21765.2|GPX5_MOUSE
Locus_29065.0|BlastHit|gi|6016234|sp|P79926.1|HNF4B_XENLA
Locus_29072.0|BlastHit|gi|82081935|sp|Q5ZK33.1|LETM1_CHICK
Locus_29075.0|BlastHit|gi|21541962|sp|Q9QZU7.1|BODG_RAT
Locus_29089.0|BlastHit|gi|82237294|sp|Q6NX31.1|MCM7_XENTR
Locus_29096.0|BlastHit|gi|341940173|sp|Q9R0W9.2|ACHA6_MOUSE
Locus_29109.0|BlastHit|gi|1352330|sp|P47823.1|EI2BE_RABIT
Locus_29112.0|BlastHit|gi|384872699|sp|P83088.4|FUCTC_DROME
Locus_29122.0|BlastHit|gi|51338793|sp|P70699.2|LYAG_MOUSE
Locus_29131.0|BlastHit|gi|152031592|sp|P27867.4|DHSO_RAT
Locus_29165.0|BlastHit|gi|74852969|sp|Q54K57.1|TPSA_DICDI
Locus_29182.3|BlastHit|gi|20978559|sp|Q9V3G7.1|PSMD6_DROME
Locus_29207.0|BlastHit|gi|68052743|sp|Q8K2C8.1|GPAT4_MOUSE
Locus_29211.0|BlastHit|gi|50401181|sp|Q9NWZ3.1|IRAK4_HUMAN
Locus_29225.0|BlastHit|gi|67470293|sp|O46560.1|PDXK_PIG
Locus_29228.0|BlastHit|gi|56404943|sp|Q99497.2|PARK7_HUMAN
Locus_29252.0|BlastHit|gi|55976522|sp|Q8CH72.2|TRI32_MOUSE
Locus_29255.1|BlastHit|gi|90111987|sp|Q5HYK3.2|COQ5_HUMAN
Locus_29263.0|BlastHit|gi|75061961|sp|Q5RDE7.1|NFS1_PONAB
Locus_29292.0|BlastHit|gi|160332353|sp|Q6DBY9.2|CHST1_DANRE
Locus_29296.1|BlastHit|gi|341941732|sp|O88685.2|PRS6A_MOUSE
Locus_29308.0|BlastHit|gi|254778407|sp|A5D7H2.1|STRN3_BOVIN
Locus_29320.0|BlastHit|gi|167016567|sp|Q68FF9.2|S5A1_MOUSE
Locus_29354.0|BlastHit|gi|380877144|sp|E7EYQ9.1|TM216_DANRE
Locus_29360.0|BlastHit|gi|75049909|sp|Q9GKT2.1|CE004_MACFA
Locus_29371.0|BlastHit|gi|84028183|sp|O62839.4|CATA_PIG
Locus_29413.1|BlastHit|gi|34395906|sp|Q99N42.1|TYPH_MOUSE
Locus_29420.0|BlastHit|gi|1706771|sp|P09347.2|FDEH_PSEPU
Locus_29430.0|BlastHit|gi|118601|sp|P11348.1|DHPR_RAT
Locus_29450.0|BlastHit|gi|81883003|sp|Q5I0K7.1|ALG13_RAT
Locus_29452.1|BlastHit|gi|82184935|sp|Q6IP65.1|RCD1_XENLA
Locus_29455.0|BlastHit|gi|50400694|sp|Q9V3A6.2|ERO1L_DROME
Locus_29475.0|BlastHit|gi|118505|sp|P11884.1|ALDH2_RAT
Locus_29477.0|BlastHit|gi|68566085|sp|Q8K4Z5.1|SF3A1_MOUSE
Locus_29488.0|BlastHit|gi|27734214|sp|Q9DB25.1|ALG5_MOUSE
Locus_29489.0|BlastHit|gi|82179708|sp|Q5PQA4.1|NB5R2_XENLA
Locus_29502.1|BlastHit|gi|6093774|sp|Q92058.1|PPBT_CHICK
Locus_29506.0|BlastHit|gi|123785726|sp|Q4FZT9.1|PSMD2_RAT
Locus_29509.1|BlastHit|gi|221272014|sp|A7SCH8.1|KYNU_NEMVE
Locus_29512.0|BlastHit|gi|13878771|sp|Q9Z2G6.2|SE1L1_MOUSE
Locus_29514.0|BlastHit|gi|115311605|sp|P95329.2|MASY_MYXXD
Locus_29535.0|BlastHit|gi|37537825|sp|Q96A83.1|EMID2_HUMAN
Locus_29551.0|BlastHit|gi|84028322|sp|Q66HG4.1|GALM_RAT
Locus_29558.0|BlastHit|gi|6174925|sp|P31228.2|OXDD_BOVIN
Locus_29571.0|BlastHit|gi|6226139|sp|O35115.1|FHL2_RAT
Locus_29580.0|BlastHit|gi|82197998|sp|Q63ZT8.1|AL1L1_XENTR
Locus_29586.0|BlastHit|gi|41016788|sp|O93400.1|ACTB_XENLA
Locus_29586.1|BlastHit|gi|88984093|sp|Q64676.2|CGT_MOUSE
Locus_29587.0|BlastHit|gi|82081524|sp|Q5ZJA3.1|CDR2_CHICK
Locus_29594.0|BlastHit|gi|150438887|sp|Q9CX98.2|CP2U1_MOUSE
Locus_29600.0|BlastHit|gi|357529509|sp|Q04446.3|GLGB_HUMAN
Locus_29602.0|BlastHit|gi|3123190|sp|Q92051.2|CAHZ_DANRE
Locus_29602.0|BlastHit|gi|73620946|sp|Q9ERQ8.2|CAH7_MOUSE
Locus_29609.0|BlastHit|gi|116242770|sp|Q58DQ5.3|RT09_BOVIN
Locus_29634.1|BlastHit|gi|257096631|sp|Q6P963.2|GLO2_DANRE
Locus_29638.0|BlastHit|gi|363805411|sp|B7PRF6.1|MTND_IXOSC
Locus_29649.0|BlastHit|gi|20139923|sp|Q9D826.1|SOX_MOUSE
Locus_29660.0|BlastHit|gi|82179047|sp|Q5FW42.1|DCTN2_XENTR
Locus_29685.0|BlastHit|gi|61211744|sp|Q5R699.1|ATG4A_PONAB
Locus_29698.0|BlastHit|gi|110278996|sp|Q2NL00.3|GSTT1_BOVIN
Locus_29744.2|BlastHit|gi|2506807|sp|P15215.2|LAMC1_DROME
Locus_29752.0|BlastHit|gi|1352712|sp|P05120.2|PAI2_HUMAN
Locus_29757.0|BlastHit|gi|75055208|sp|Q5RDZ2.3|CRYL1_PONAB
Locus_29767.0|BlastHit|gi|14917099|sp|Q93034.4|CUL5_HUMAN
Locus_29768.0|BlastHit|gi|3915789|sp|P35465.3|PAK1_RAT
Locus_29770.0|BlastHit|gi|143811385|sp|O60673.2|DPOLZ_HUMAN
Locus_29794.0|BlastHit|gi|83303639|sp|P32755.3|HPPD_RAT
Locus_29796.0|BlastHit|gi|12644042|sp|O02649.3|CH60_DROME
Locus_29809.0|BlastHit|gi|1168287|sp|P45953.1|ACADV_RAT
Locus_29820.0|BlastHit|gi|82178656|sp|Q5BKW7.1|ENPP6_DANRE
Locus_29832.1|BlastHit|gi|75057915|sp|Q5EA75.1|PCY2_BOVIN
Locus_29859.0|BlastHit|gi|81914662|sp|Q8K354.1|CBR3_MOUSE
Locus_29866.0|BlastHit|gi|3122065|sp|O35459.1|ECH1_MOUSE
Locus_29914.0|BlastHit|gi|6093642|sp|O77793.1|PA24A_HORSE
Locus_29933.0|BlastHit|gi|73920744|sp|P35992.3|PTP10_DROME
Locus_29939.0|BlastHit|gi|146345405|sp|P32198.2|CPT1A_RAT
Locus_29940.4|BlastHit|gi|3914301|sp|O62698.2|PGH2_BOVIN
Locus_29951.0|BlastHit|gi|82182635|sp|Q6DED0.1|TR1L1_XENLA
Locus_29964.0|BlastHit|gi|17367176|sp|Q9VWE0.1|DOME_DROME
Locus_29971.0|BlastHit|gi|31076831|sp|Q8WUM4.1|PDC6I_HUMAN
Locus_29980.0|BlastHit|gi|17375490|sp|Q14203.3|DCTN1_HUMAN
Locus_30009.0|BlastHit|gi|44888104|sp|Q8NCC3.2|PAG15_HUMAN
Locus_30016.0|BlastHit|gi|23831297|sp|Q9UIJ7.4|KAD3_HUMAN
Locus_30021.0|BlastHit|gi|24418679|sp|Q9V8K2.2|EXOC3_DROME
Locus_30043.0|BlastHit|gi|729723|sp|P40855.1|PEX19_HUMAN
Locus_30047.0|BlastHit|gi|238054372|sp|Q12769.3|NU160_HUMAN
Locus_30050.0|BlastHit|gi|62510571|sp|Q21086.1|GNL3_CAEEL
Locus_30060.0|BlastHit|gi|82232096|sp|Q5M7N8.1|SYCC_XENTR
Locus_30066.0|BlastHit|gi|1168286|sp|P15651.2|ACADS_RAT
Locus_30072.0|BlastHit|gi|82184932|sp|Q6IP59.1|CTL2_XENLA
Locus_30082.0|BlastHit|gi|74870584|sp|Q9VRJ1.1|SYAM_DROME
Locus_30087.0|BlastHit|gi|12644139|sp|P17276.3|PH4H_DROME
Locus_30094.0|BlastHit|gi|74743980|sp|Q5SXM8.1|DNLZ_HUMAN
Locus_30113.0|BlastHit|gi|353558875|sp|E0VVF6.1|ITPA_PEDHC
Locus_30128.3|BlastHit|gi|728955|sp|Q07817.1|B2CL1_HUMAN
Locus_30132.1|BlastHit|gi|122065151|sp|Q9NZK5.2|CECR1_HUMAN
Locus_30156.0|BlastHit|gi|78099319|sp|Q9JLJ2.1|AL9A1_MOUSE
Locus_30197.0|BlastHit|gi|131821|sp|P26044.1|RADI_PIG
Locus_30278.1|BlastHit|gi|1352731|sp|Q10057.1|PDI1_SCHPO
Locus_30332.3|BlastHit|gi|68566500|sp|Q9Y450.1|HBS1L_HUMAN
Locus_30333.3|BlastHit|gi|76364109|sp|Q6NWZ9.1|CDO1_DANRE
Locus_30340.0|BlastHit|gi|75053124|sp|Q6XUZ5.1|IDHC_SHEEP
Locus_30357.0|BlastHit|gi|123668|sp|P11501.3|HS90A_CHICK
Locus_30364.0|BlastHit|gi|75060948|sp|Q5E9T8.1|KIME_BOVIN
Locus_30375.0|BlastHit|gi|37999719|sp|Q8R0X7.1|SGPL1_MOUSE
Locus_30390.0|BlastHit|gi|341942086|sp|Q8BU30.2|SYIC_MOUSE
Locus_30407.0|BlastHit|gi|730326|sp|Q07326.1|PIGF_HUMAN
Locus_30424.0|BlastHit|gi|20137525|sp|Q9NR19.1|ACSA_HUMAN
Locus_30425.0|BlastHit|gi|1706647|sp|P52917.1|VPS4_YEAST
Locus_30432.0|BlastHit|gi|1705529|sp|P35720.2|C560_BOVIN
Locus_30440.0|BlastHit|gi|122142572|sp|Q17QQ2.1|TPMT_BOVIN
Locus_30448.0|BlastHit|gi|110287796|sp|Q2KIY1.3|PXMP2_BOVIN
Locus_30471.0|BlastHit|gi|74839748|sp|Q7Q6A7.2|KMO_ANOGA
Locus_30473.1|BlastHit|gi|14547940|sp|O18956.1|ENTP1_BOVIN
Locus_30479.0|BlastHit|gi|66773933|sp|Q91ZA3.2|PCCA_MOUSE
Locus_30492.0|BlastHit|gi|82201004|sp|Q6GM82.1|ALAT2_XENLA
Locus_30501.0|BlastHit|gi|254763289|sp|O00418.2|EF2K_HUMAN
Locus_30504.0|BlastHit|gi|68837285|sp|P29147.2|BDH_RAT
Locus_30506.0|BlastHit|gi|37537763|sp|Q13042.2|CDC16_HUMAN
Locus_30518.0|BlastHit|gi|313104288|sp|Q15477.3|SKIV2_HUMAN
Locus_30544.0|BlastHit|gi|1707994|sp|P35623.3|GLYC_SHEEP
Locus_30545.0|BlastHit|gi|1351115|sp|P47758.1|SRPRB_MOUSE
Locus_30553.0|BlastHit|gi|150387805|sp|Q6PHG8.2|RPA43_DANRE
Locus_30577.0|BlastHit|gi|342161829|sp|P0CZ23.1|ACOX3_ARATH
Locus_30586.0|BlastHit|gi|25091335|sp|Q9VWP4.1|SUOX_DROME
Locus_30587.0|BlastHit|gi|122067238|sp|Q16K67.1|MED16_AEDAE
Locus_30601.0|BlastHit|gi|187471036|sp|A2A4P0.1|DHX8_MOUSE
Locus_30605.2|BlastHit|gi|187471141|sp|A7RL75.1|TTC36_NEMVE
Locus_30619.0|BlastHit|gi|17380470|sp|Q26454.2|MCM4_DROME
Locus_30625.1|BlastHit|gi|124007195|sp|Q68CP4.2|HGNAT_HUMAN
Locus_30635.0|BlastHit|gi|544358|sp|Q06136.1|KDSR_HUMAN
Locus_30638.0|BlastHit|gi|74731412|sp|Q96D46.1|NMD3_HUMAN
Locus_30652.0|BlastHit|gi|33112450|sp|Q9V9J3.1|SRC42_DROME
Locus_30656.0|BlastHit|gi|122132319|sp|Q08DP0.1|PGM1_BOVIN
Locus_30667.0|BlastHit|gi|74744979|sp|Q5T4S7.1|UBR4_HUMAN
Locus_30688.0|BlastHit|gi|308153407|sp|Q9UKV3.2|ACINU_HUMAN
Locus_30689.0|BlastHit|gi|229462870|sp|P23378.2|GCSP_HUMAN
Locus_30694.1|BlastHit|gi|82180300|sp|Q5XGM3.1|BHMT1_XENLA
Locus_30707.0|BlastHit|gi|13124197|sp|P82147.1|L2EFL_DROME
Locus_30720.0|BlastHit|gi|13878495|sp|Q9D110.2|MTHFS_MOUSE
Locus_30736.0|BlastHit|gi|215273952|sp|Q9W5U2.2|CHIT3_DROME
Locus_30742.0|BlastHit|gi|205829936|sp|B2GV06.1|SCOT1_RAT
Locus_30752.0|BlastHit|gi|82181794|sp|Q68F38.1|VAC14_XENLA
Locus_30760.0|BlastHit|gi|81885339|sp|Q6P7A9.1|LYAG_RAT
Locus_30779.0|BlastHit|gi|48428488|sp|Q9DBT9.1|M2GD_MOUSE
Locus_30791.0|BlastHit|gi|82183394|sp|Q6DIJ1.1|SYYC_XENTR
Locus_30795.0|BlastHit|gi|158518581|sp|Q3T186.2|RPIA_BOVIN
Locus_30799.0|BlastHit|gi|13124177|sp|O61491.1|FLOT1_DROME
Locus_30801.0|BlastHit|gi|75027177|sp|Q9VLM8.1|SYAC_DROME
Locus_30821.0|BlastHit|gi|122144648|sp|Q17QK8.1|SPRE_BOVIN
Locus_30826.2|BlastHit|gi|30172937|sp|Q99NB1.1|ACS2L_MOUSE
Locus_30831.0|BlastHit|gi|14286163|sp|P04052.4|RPB1_DROME
Locus_30852.0|BlastHit|gi|215274260|sp|O43451.5|MGA_HUMAN
Locus_30852.0|BlastHit|gi|317373594|sp|P14410.6|SUIS_HUMAN
Locus_30874.0|BlastHit|gi|189041716|sp|P35035.3|TRY1_ANOGA
Locus_30882.0|BlastHit|gi|113016|sp|P15650.1|ACADL_RAT
Locus_30888.1|BlastHit|gi|2498286|sp|Q28685.1|DAG1_RABIT
Locus_30893.0|BlastHit|gi|13124197|sp|P82147.1|L2EFL_DROME
Locus_30913.0|BlastHit|gi|37537952|sp|Q8CFV9.2|RIFK_MOUSE
Locus_30915.0|BlastHit|gi|46577466|sp|Q8BHJ5.1|TBL1R_MOUSE
Locus_30918.0|BlastHit|gi|126924|sp|P21448.2|MDR1_CRIGR
Locus_30933.0|BlastHit|gi|81883408|sp|Q5RKL5.1|STEA3_RAT
Locus_30950.0|BlastHit|gi|115502357|sp|Q3MQ24.2|ATG5_BOVIN
Locus_30954.0|BlastHit|gi|51338793|sp|P70699.2|LYAG_MOUSE
Locus_30959.0|BlastHit|gi|117389|sp|P02512.1|CRYAB_SQUAC
Locus_30995.0|BlastHit|gi|30913410|sp|Q99PL6.1|UBXN6_MOUSE
Locus_31008.0|BlastHit|gi|1709947|sp|P11498.2|PYC_HUMAN
Locus_31013.1|BlastHit|gi|158514861|sp|A0AAS4.2|SMS1_PIG
Locus_31034.0|BlastHit|gi|115502434|sp|P21839.2|ODBB_BOVIN
Locus_31060.0|BlastHit|gi|218512139|sp|Q13233.4|M3K1_HUMAN
Locus_31062.0|BlastHit|gi|205830666|sp|P13595.3|NCAM1_MOUSE
Locus_31067.1|BlastHit|gi|145559441|sp|Q9UPM8.2|AP4E1_HUMAN
Locus_31103.0|BlastHit|gi|48429265|sp|Q9UKG9.2|OCTC_HUMAN
Locus_31129.0|BlastHit|gi|47116751|sp|Q9DBV3.2|DHX34_MOUSE
Locus_31136.0|BlastHit|gi|215275190|sp|A6QNS3.1|ABR_BOVIN
Locus_31137.0|BlastHit|gi|67460824|sp|Q6P2Q9.2|PRP8_HUMAN
Locus_31139.0|BlastHit|gi|115347|sp|P27393.1|CO4A2_ASCSU
Locus_31143.0|BlastHit|gi|109919868|sp|P79098.4|AMPN_BOVIN
Locus_31153.1|BlastHit|gi|48428689|sp|Q9P2J5.2|SYLC_HUMAN
Locus_31156.0|BlastHit|gi|20455027|sp|Q9UJ83.2|HACL1_HUMAN
Locus_31159.0|BlastHit|gi|172047899|sp|A5PKG6.1|UBE4A_BOVIN
Locus_31190.0|BlastHit|gi|73917744|sp|Q6NXD2.1|CHM2B_DANRE
Locus_31194.0|BlastHit|gi|74868771|sp|Q9VF87.1|CYFIP_DROME
Locus_31196.0|BlastHit|gi|156630937|sp|A2ARA8.1|ITA8_MOUSE
Locus_31216.0|BlastHit|gi|341940350|sp|Q99LL3.2|CHSTC_MOUSE
Locus_31225.0|BlastHit|gi|74758339|sp|Q6PGP7.1|TTC37_HUMAN
Locus_31226.0|BlastHit|gi|115311393|sp|P83099.3|KPC4_DROME
Locus_31253.0|BlastHit|gi|218512105|sp|Q8N8A2.3|ANR44_HUMAN
Locus_31257.0|BlastHit|gi|152031623|sp|P02515.4|HSP22_DROME
Locus_35408.0_PREDICTED_uncharacterized_protein_LOC103524541_[Diaphorina_citri]
Locus_40569.0_PREDICTED_platelet_glycoprotein_Ib_alpha_chain-like_isoform_X2_[Gallus_gallus]
Locus_42815.0_PREDICTED_RNA-directed_DNA_polymerase_from_mobile_element_jockey-like,_partial_[Saccoglossus_kowalevskii]
Locus_4532.0|BlastHit|gi|1350954|sp|P48149.2|RS15A_DROME
Locus_4618.0|BlastHit|gi|92090585|sp|Q27238.2|ADT1_ANOGA
Locus_4621.0|BlastHit|gi|68846974|sp|Q24319.2|OST48_DROME
Locus_5251.0_hypothetical_protein_IscW_ISCW018345_[Ixodes_scapularis]
Locus_5774.0_hypothetical_protein_DAPPUDRAFT_50816_[Daphnia_pulex]
Locus_7789.0|BlastHit|gi|14286121|sp|O18640.2|GBLP_DROME
Locus_7812.0|BlastHit|gi|400515|sp|Q02370.2|NDUA2_BOVIN
Locus_7939.0|BlastHit|gi|400525|sp|Q02372.1|NDUB8_BOVIN
Locus_7975.0|BlastHit|gi|108860907|sp|Q3MHN0.1|PSB6_BOVIN
Locus_8363.0_PREDICTED_ectonucleoside_triphosphate_diphosphohydrolase_5-like_isoform_X1_[Danio_rerio]
Locus_8445.0|BlastHit|gi|6094347|sp|O76094.3|SRP72_HUMAN
Locus_8673.0_hypothetical_protein_CAPTEDRAFT_223719,_partial_[Capitella_teleta]

## Sheet: Unique_pathways
ko00010Glycolysis/Gluconeogenesis
ko00020Citratecycle(TCAcycle)
ko00030Pentosephosphatepathway
ko00040Pentoseandglucuronateinterconversions
ko00051Fructoseandmannosemetabolism
ko00052Galactosemetabolism
ko00053Ascorbateandaldaratemetabolism
ko00061Fattyacidbiosynthesis
ko00062Fattyacidelongation
ko00071Fattyaciddegradation
ko00072Synthesisanddegradationofketonebodies
ko00073Cutin,suberineandwaxbiosynthesis
ko00100Steroidbiosynthesis
ko00120Primarybileacidbiosynthesis
ko00140Steroidhormonebiosynthesis
ko00190Oxidativephosphorylation
ko00220Argininebiosynthesis
ko00230Purinemetabolism
ko00240Pyrimidinemetabolism
ko00250Alanine,aspartateandglutamatemetabolism
ko00260Glycine,serineandthreoninemetabolism
ko00270Cysteineandmethioninemetabolism
ko00280Valine,leucineandisoleucinedegradation
ko00300Lysinebiosynthesis
ko00310Lysinedegradation
ko00330Arginineandprolinemetabolism
ko00340Histidinemetabolism
ko00350Tyrosinemetabolism
ko00360Phenylalaninemetabolism
ko00361Chlorocyclohexaneandchlorobenzenedegradation
ko00380Tryptophanmetabolism
ko00410beta-Alaninemetabolism
ko00430Taurineandhypotaurinemetabolism
ko00460Cyanoaminoacidmetabolism
ko00480Glutathionemetabolism
ko00500Starchandsucrosemetabolism
ko00510N-Glycanbiosynthesis
ko00511Otherglycandegradation
ko00513VarioustypesofN-glycanbiosynthesis
ko00514OthertypesofO-glycanbiosynthesis
ko00520Aminosugarandnucleotidesugarmetabolism
ko00521Streptomycinbiosynthesis
ko00524Neomycin,kanamycinandgentamicinbiosynthesis
ko00531Glycosaminoglycandegradation
ko00533Glycosaminoglycanbiosynthesis-keratansulfate
ko00561Glycerolipidmetabolism
ko00562Inositolphosphatemetabolism
ko00563Glycosylphosphatidylinositol(GPI)-anchorbiosynthesis
ko00565Etherlipidmetabolism
ko00590Arachidonicacidmetabolism
ko00591Linoleicacidmetabolism
ko00600Sphingolipidmetabolism
ko00603Glycosphingolipidbiosynthesis-globoseries
ko00604Glycosphingolipidbiosynthesis-ganglioseries
ko00620Pyruvatemetabolism
ko00627Aminobenzoatedegradation
ko00630Glyoxylateanddicarboxylatemetabolism
ko00640Propanoatemetabolism
ko00650Butanoatemetabolism
ko00670Onecarbonpoolbyfolate
ko00680Methanemetabolism
ko00710Carbonfixationinphotosyntheticorganisms
ko00720Carbonfixationpathwaysinprokaryotes
ko00740Riboflavinmetabolism
ko00760Nicotinateandnicotinamidemetabolism
ko00770PantothenateandCoAbiosynthesis
ko00790Folatebiosynthesis
ko00830Retinolmetabolism
ko00860Porphyrinandchlorophyllmetabolism
ko00900Terpenoidbackbonebiosynthesis
ko00903Limoneneandpinenedegradation
ko00908Zeatinbiosynthesis
ko00920Sulfurmetabolism
ko00930Caprolactamdegradation
ko00950Isoquinolinealkaloidbiosynthesis
ko00960Tropane,piperidineandpyridinealkaloidbiosynthesis
ko00970Aminoacyl-tRNAbiosynthesis
ko00980MetabolismofxenobioticsbycytochromeP450
ko00982Drugmetabolism-cytochromeP450
ko00983Drugmetabolism-otherenzymes
ko01040Biosynthesisofunsaturatedfattyacids
ko01100Metabolicpathway
ko01110Biosynthesisofsecondarymetabolites
ko01120Microbialmetabolismindiverseenvironments
ko01130Biosynthesisofantibiotics
ko01200Carbonmetabolism
ko012102-Oxocarboxylicacidmetabolism
ko01212Fattyacidmetabolism
ko01230Biosynthesisofaminoacids
ko01502Vancomycinresistance
ko01521EGFRtyrosinekinaseinhibitorresistance
ko01522Endocrineresistance
ko01524Platinumdrugresistance
ko02010ABCtransporters
ko02020Two-componentsystem
ko02024Quorumsensing
ko03008Ribosomebiogenesisineukaryotes
ko03010Ribosome
ko03013RNAtransport
ko03015mRNAsurveillancepathway
ko03018RNAdegradation
ko03020RNApolymerase
ko03022Basaltranscriptionfactors
ko03030DNAreplication
ko03040Spliceosome
ko03050Proteasome
ko03060Proteinexport
ko03070Bacterialsecretionsystem
ko03320PPARsignalingpathway
ko03410Baseexcisionrepair
ko03420Nucleotideexcisionrepair
ko04010MAPKsignalingpathway
ko04011MAPKsignalingpathway
ko04013MAPKsignalingpathway-fly
ko04014Rassignalingpathway
ko04015Rap1signalingpathway
ko04020Calciumsignalingpathway
ko04022cGMP-PKGsignalingpathway
ko04024cAMPsignalingpathway
ko04062Chemokinesignalingpathway
ko04064NF-kappaBsignalingpathway
ko04066HIF-1signalingpathway
ko04068FoxOsignalingpathway
ko04070Phosphatidylinositolsignalingsystem
ko04071Sphingolipidsignalingpathway
ko04080Neuroactiveligand-receptorinteraction
ko04110Cellcycle
ko04111Cellcycle-yeast
ko04113Meiosis-yeast
ko04114Oocytemeiosis
ko04115p53signalingpathway
ko04120Ubiquitinmediatedproteolysis
ko04130SNAREinteractionsinvesiculartransport
ko04139Regulationofmitophagy
ko04140Regulationofautophagy
ko04141Proteinprocessinginendoplasmicreticiculum
ko04142Lysosome
ko04144Endocytosis
ko04145Phagosome
ko04146Peroxisome
ko04150mTORsignalingpathway
ko04151PI3K-Aktsignalingpathway
ko04152AMPKsignalingpathway
ko04210Apoptosis
ko04211Longevityregulatingpathway
ko04212Longevityregulatingpathway-worm
ko04213Longevityregulatingpathway-multiplespecies
ko04214Apoptosis-fly
ko04215Apoptosis-multiplespecies
ko04260Cardiacmusclecontraction
ko04261Adrenergicsignalingincardiomyocytes
ko04270Vascularsmoothmusclecontraction
ko04310Wntsignalingpathway
ko04320Dorso-ventralaxisformation
ko04330Notchsignalingpathway
ko04340Hedgehogsignalingpathway
ko04341Hedgehogsignalingpathway
ko04350TGF-betasignalingpathway
ko04360Axonguidance
ko04370VEGFsignalingpathway
ko04380Osteoclastdifferentiation
ko04390Hipposignalingpathway
ko04391Hipposignalingpathway-fly
ko04510Focaladhesion
ko04512ECM-receptorinteraction
ko04520Adherensjunction
ko04530Tightjunction
ko04540Gapjunction
ko04550Signalingpathwaysregulatingpluripotencyofstemcells
ko04611Plateletactivation
ko04612Antigenprocessingandpresentation
ko04614Renin-angiotensinsystem
ko04620Toll-likereceptorsignalingpathway
ko04622RIG-I-likereceptorsignalingpathway
ko04623CytosolicDNA-sensingpathway
ko04624TollandImdsignalingpathway
ko04626Plant-pathogeninteraction
ko04630Jak-STATsignalingpathway
ko04640Hematopoieticcelllineage
ko04650Naturalkillercellmediatedcytotoxicity
ko04660Tcellreceptorsignalingpathway
ko04662Bcellreceptorsignalingpathway
ko04664FcepsilonRIsignalingpathway
ko04666FcgammaR-mediatedphagocytosis
ko04668TNFsignalingpathway
ko04670Leukemia
ko04710Circadianrhythm
ko04720Long-termpotentiation
ko04721Synapticvesiclecycle
ko04722Neurotrophinsignalingpathway
ko04723Retrogradeendocannabinoidsignaling
ko04724Glutamatergicsynapse
ko04726Serotonergicsynapse
ko04728Dopaminergicsynapse
ko04730Long-termdepression
ko04740Olfactorytransduction
ko04745Phototransduction-fly
ko04750InflammatorymediatorregulationofTRPchannel
ko04810Regulationofactincytoskelon
ko04910Insulinsignalingpathway
ko04912GnRHsignalingpathway
ko04913Ovariansteroidogenesis
ko04914Progesterone-mediatedoocytematuration
ko04915Estrogensignalingpathway
ko04918Thyroidhormonesynthesis
ko04919Thyroidhormonesignalingpathway
ko04920Adipocytokinesignalingpathway
ko04922Glucagonsignalingpathway
ko04924Reninsecretion
ko04931Insulinresistance
ko04932Non-alcoholicfattyliverdisease
ko04933AGE-RAGEsignalingpathwayindiabeticcomplications
ko04940TypeIdiabetesmellitus
ko04962Vasopressin-regulatedwaterreabsorption
ko04964Proximaltubulebicarbonatereclamation
ko04966Collectingductacidsecretion
ko04972Pancreaticsecretion
ko04973Carbohydratedigestionandabsorption
ko04974Proteindigestionandabsorption
ko04976Bilesecretion
ko04977Vitamindigestionandabsorption
ko04978Mineralabsorption
ko05010Alzheimer'sdisease
ko05012Parkinson'sdisease
ko05014Amyotrophiclateralsclerosis(ALS)
ko05016Huntington'sdisease
ko05031Amphetamineaddiction
ko05032Morphineaddiction
ko05034Alcoholism
ko05100Bacterialinvasionofepithelialcells
ko05110Vibriocholeraeinfection
ko05120EpithelialcellsignalinginHelicobacterpyloriinfection
ko05130PathogenicEscherichiacoliinfection
ko05131Shigellosis
ko05132Salmonellainfection
ko05133Pertussis
ko05134Legionellosis
ko05142Chagasdisease
ko05145Toxoplasmosis
ko05146Amoebiasis
ko05150Staphylococcusaureusinfection
ko05152Tuberculosis
ko05160HepatitisC
ko05161HepatitisB
ko05162Measles
ko05164InfluenzaA
ko05166HTLV-Iinfection
ko05168Herpessimplexinfection
ko05169Epstein-Barrvirusinfection
ko05200Pathwaysincancer
ko05202Transcriptionalmisregulationincancer
ko05203Viralcarcinogenesis
ko05204Chemicalcarcinogenesis
ko05205Proteoglycansincancer
ko05206MicroRNAsincancer
ko05210Colorectalcancer
ko05211Renalcellcarcinoma
ko05212Pancreaticcancer
ko05213Endometrialcancer
ko05214Glioma
ko05215Prostatecancer
ko05216Thyroidcancer
ko05219Bladdercancer
ko05220Chronicmyeloidleukemia
ko05221Acutemyeloidleukemia
ko05222Smallcelllungcancer
ko05223Non-smallcelllungcancer
ko05230Centralcarbonmetabolismincancer
ko05231Cholinemetabolismincancer
ko05321Inflammatoryboweldisease(IBD)
ko05322Systemiclupuserythematosus
ko05323Rheumatoidarthritis
ko05410Hypertrophiccardiomyopathy
ko05412Arrhythmogenicrightventricularcardiomyopathy
ko05414Dilatedcardiomyopathy

## Sheet: UNIQUE_KOs
KO:K04368	58
KO:K04393	39
KO:K00799	27
KO:K06268	24
KO:K01681	22
KO:K05692	22
KO:K14085	22
KO:K00128	20
KO:K00844	20
KO:K01596	20
KO:K04382	18
KO:K01834	17
KO:K16197	17
KO:K07511	16
KO:K14455	16
KO:K00030	15
KO:K03781	15
KO:K07836	15
KO:K16342	15
KO:K00016	13
KO:K00234	12
KO:K02145	12
KO:K14454	12
KO:K00129	11
KO:K01053	11
KO:K03007	11
KO:K04570	11
KO:K00237	10
KO:K00600	10
KO:K00830	10
KO:K03347	10
KO:K03937	10
KO:K03966	10
KO:K06068	10
KO:K06237	10
KO:K08765	10
KO:K00058	9
KO:K00149	9
KO:K00963	9
KO:K03017	9
KO:K07299	9
KO:K14677	9
KO:K00022	8
KO:K00026	8
KO:K00031	8
KO:K00432	8
KO:K00688	8
KO:K02133	8
KO:K03935	8
KO:K04513	8
KO:K05606	8
KO:K07508	8
KO:K08731	8
KO:K00236	7
KO:K00927	7
KO:K00940	7
KO:K01077	7
KO:K01623	7
KO:K01899	7
KO:K02127	7
KO:K02270	7
KO:K02542	7
KO:K03952	7
KO:K04392	7
KO:K05754	7
KO:K05760	7
KO:K06277	7
KO:K06689	7
KO:K07151	7
KO:K09487	7
KO:K11987	7
KO:K00162	6
KO:K00605	6
KO:K01810	6
KO:K01900	6
KO:K01966	6
KO:K02137	6
KO:K02209	6
KO:K03949	6
KO:K08660	6
KO:K10258	6
KO:K12316	6
KO:K12757	6
KO:K00011	5
KO:K00033	5
KO:K00207	5
KO:K00248	5
KO:K00281	5
KO:K00415	5
KO:K00420	5
KO:K00789	5
KO:K01581	5
KO:K01809	5
KO:K01958	5
KO:K01965	5
KO:K02138	5
KO:K02144	5
KO:K02264	5
KO:K03134	5
KO:K03934	5
KO:K03948	5
KO:K03951	5
KO:K03956	5
KO:K04077	5
KO:K04416	5
KO:K04564	5
KO:K05849	5
KO:K06272	5
KO:K07192	5
KO:K07208	5
KO:K09565	5
KO:K10396	5
KO:K15040	5
KO:K16344	5
KO:K00036	4
KO:K00249	4
KO:K00306	4
KO:K00357	4
KO:K00616	4
KO:K00869	4
KO:K00910	4
KO:K01092	4
KO:K01251	4
KO:K01363	4
KO:K01807	4
KO:K02147	4
KO:K02437	4
KO:K03175	4
KO:K03386	4
KO:K03880	4
KO:K03883	4
KO:K03954	4
KO:K03964	4
KO:K04079	4
KO:K04433	4
KO:K04500	4
KO:K06525	4
KO:K07130	4
KO:K07509	4
KO:K13370	4
KO:K13443	4
KO:K14004	4
KO:K14326	4
KO:K14459	4
KO:K14527	4
KO:K14561	4
KO:K00008	3
KO:K00034	3
KO:K00049	3
KO:K00084	3
KO:K00167	3
KO:K00757	3
KO:K00814	3
KO:K00815	3
KO:K00819	3
KO:K00831	3
KO:K00856	3
KO:K01084	3
KO:K01183	3
KO:K01187	3
KO:K01379	3
KO:K01785	3
KO:K01816	3
KO:K01835	3
KO:K01872	3
KO:K02129	3
KO:K02132	3
KO:K02136	3
KO:K02874	3
KO:K02896	3
KO:K03004	3
KO:K03103	3
KO:K03106	3
KO:K03231	3
KO:K03247	3
KO:K04354	3
KO:K04575	3
KO:K04710	3
KO:K04802	3
KO:K05465	3
KO:K05658	3
KO:K05677	3
KO:K05765	3
KO:K05770	3
KO:K05901	3
KO:K05940	3
KO:K06013	3
KO:K06093	3
KO:K06928	3
KO:K06965	3
KO:K07753	3
KO:K07936	3
KO:K08334	3
KO:K08517	3
KO:K08764	3
KO:K11086	3
KO:K11088	3
KO:K11140	3
KO:K11152	3
KO:K11517	3
KO:K12304	3
KO:K12373	3
KO:K12456	3
KO:K12619	3
KO:K13084	3
KO:K13356	3
KO:K14299	3
KO:K14380	3
KO:K14539	3
KO:K14563	3
KO:K15305	3
KO:K16055	3
KO:K00019	2
KO:K00232	2
KO:K00255	2
KO:K00272	2
KO:K00315	2
KO:K00364	2
KO:K00387	2
KO:K00452	2
KO:K00456	2
KO:K00560	2
KO:K00565	2
KO:K00729	2
KO:K00861	2
KO:K00901	2
KO:K00911	2
KO:K01027	2
KO:K01203	2
KO:K01312	2
KO:K01510	2
KO:K01512	2
KO:K01527	2
KO:K01775	2
KO:K01784	2
KO:K01800	2
KO:K01803	2
KO:K01830	2
KO:K01866	2
KO:K01890	2
KO:K01895	2
KO:K02734	2
KO:K02885	2
KO:K02888	2
KO:K02925	2
KO:K02954	2
KO:K02956	2
KO:K02963	2
KO:K03030	2
KO:K03031	2
KO:K03062	2
KO:K03065	2
KO:K03122	2
KO:K03137	2
KO:K03178	2
KO:K03234	2
KO:K03238	2
KO:K03252	2
KO:K03283	2
KO:K03358	2
KO:K03861	2
KO:K03968	2
KO:K04507	2
KO:K04683	2
KO:K04712	2
KO:K04863	2
KO:K05662	2
KO:K05687	2
KO:K06063	2
KO:K06171	2
KO:K06255	2
KO:K06496	2
KO:K07189	2
KO:K07297	2
KO:K07432	2
KO:K07436	2
KO:K07512	2
KO:K07750	2
KO:K07831	2
KO:K08266	2
KO:K08336	2
KO:K08498	2
KO:K08878	2
KO:K09027	2
KO:K09478	2
KO:K09542	2
KO:K10100	2
KO:K10146	2
KO:K10428	2
KO:K10578	2
KO:K10587	2
KO:K10595	2
KO:K10949	2
KO:K10956	2
KO:K11087	2
KO:K11429	2
KO:K11447	2
KO:K11703	2
KO:K12047	2
KO:K12188	2
KO:K12462	2
KO:K12599	2
KO:K12824	2
KO:K12826	2
KO:K12875	2
KO:K12947	2
KO:K13247	2
KO:K13293	2
KO:K13336	2
KO:K14009	2
KO:K14538	2
KO:K14564	2
KO:K14574	2
KO:K15292	2
KO:K15637	2
KO:K15779	2
KO:K16865	2
KO:K17218	2
KO:K18245	2
KO:K00072	1
KO:K00139	1
KO:K00289	1
KO:K00294	1
KO:K00314	1
KO:K00323	1
KO:K00326	1
KO:K00384	1
KO:K00477	1
KO:K00522	1
KO:K00544	1
KO:K00700	1
KO:K00791	1
KO:K00802	1
KO:K00876	1
KO:K00944	1
KO:K00966	1
KO:K01022	1
KO:K01069	1
KO:K01201	1
KO:K01255	1
KO:K01307	1
KO:K01373	1
KO:K01392	1
KO:K01408	1
KO:K01464	1
KO:K01480	1
KO:K01518	1
KO:K01520	1
KO:K01557	1
KO:K01563	1
KO:K01619	1
KO:K01634	1
KO:K01691	1
KO:K01698	1
KO:K01711	1
KO:K01764	1
KO:K01796	1
KO:K01869	1
KO:K01870	1
KO:K01883	1
KO:K01889	1
KO:K01934	1
KO:K02131	1
KO:K02180	1
KO:K02257	1
KO:K02433	1
KO:K02727	1
KO:K02738	1
KO:K02739	1
KO:K02878	1
KO:K02881	1
KO:K02892	1
KO:K02895	1
KO:K02905	1
KO:K02914	1
KO:K02916	1
KO:K02932	1
KO:K02950	1
KO:K02988	1
KO:K03012	1
KO:K03015	1
KO:K03028	1
KO:K03109	1
KO:K03217	1
KO:K03240	1
KO:K03264	1
KO:K03506	1
KO:K03644	1
KO:K03681	1
KO:K03801	1
KO:K03843	1
KO:K03879	1
KO:K03884	1
KO:K03900	1
KO:K03945	1
KO:K04508	1
KO:K04520	1
KO:K04554	1
KO:K04628	1
KO:K04678	1
KO:K04701	1
KO:K04733	1
KO:K05194	1
KO:K05661	1
KO:K05747	1
KO:K05853	1
KO:K06110	1
KO:K06210	1
KO:K06233	1
KO:K06254	1
KO:K06271	1
KO:K06275	1
KO:K06528	1
KO:K06943	1
KO:K07179	1
KO:K07374	1
KO:K07422	1
KO:K07541	1
KO:K07830	1
KO:K07953	1
KO:K08492	1
KO:K08493	1
KO:K08504	1
KO:K08507	1
KO:K08515	1
KO:K08963	1
KO:K09479	1
KO:K09564	1
KO:K09580	1
KO:K09584	1
KO:K09592	1
KO:K10088	1
KO:K10134	1
KO:K10416	1
KO:K10532	1
KO:K10598	1
KO:K10610	1
KO:K10674	1
KO:K10771	1
KO:K10950	1
KO:K11091	1
KO:K11097	1
KO:K11128	1
KO:K11138	1
KO:K11141	1
KO:K11153	1
KO:K11352	1
KO:K11600	1
KO:K11718	1
KO:K11778	1
KO:K12184	1
KO:K12185	1
KO:K12191	1
KO:K12195	1
KO:K12198	1
KO:K12261	1
KO:K12349	1
KO:K12386	1
KO:K12474	1
KO:K12495	1
KO:K12600	1
KO:K12606	1
KO:K12663	1
KO:K12831	1
KO:K12844	1
KO:K12856	1
KO:K12858	1
KO:K12863	1
KO:K12948	1
KO:K13129	1
KO:K13176	1
KO:K13250	1
KO:K13251	1
KO:K13337	1
KO:K13411	1
KO:K13444	1
KO:K13485	1
KO:K13525	1
KO:K13566	1
KO:K13577	1
KO:K13800	1
KO:K13963	1
KO:K13987	1
KO:K14007	1
KO:K14012	1
KO:K14018	1
KO:K14035	1
KO:K14284	1
KO:K14286	1
KO:K14295	1
KO:K14303	1
KO:K14321	1
KO:K14381	1
KO:K14397	1
KO:K14416	1
KO:K14549	1
KO:K14553	1
KO:K14567	1
KO:K14616	1
KO:K15013	1
KO:K15043	1
KO:K15143	1
KO:K15296	1
KO:K15544	1
KO:K15627	1
KO:K15717	1
KO:K15734	1
KO:K16343	1
KO:K17635	1
KO:K17800	1
KO:K18467	1
KO:K19269	1
